# Supplementary material for: CAR affinity modulates the sensitivity of CAR-T cells to PD-1/PD-L1-mediated inhibition
Source: Nat Commun. 2024 Apr 26;15:3552. doi: 10.1038/s41467-024-47799-z (PMC11053011; doi:10.1038/s41467-024-47799-z)
Supplement: Supplementary file 4 — Source Data [file 41467_2024_47799_MOESM4_ESM.xlsx]

## Sheet: Fig 1
1D
	LA HER2-28z	HA HER2-28z
	60	70
	52.5	60
	65	56
	62.5	68
	55	70
	65	83
	52	94
	84	74
	75.8	46
	88
	78
	65.85
	58
	n=13	n=9
1E
	Control T-cells	LA HER2-28z Mock	LA HER2-28z PD-1 KO	HA HER2-28z Mock	HA HER2-28z PD-1 KO
	37.6	58.7	12.7	70	16.7
	34.4	69.3	16.1	80	22.1
	28.5	65	14	96	14.3
	30.7	69.9	18	49	18.2
	37	72	10	71.3	21.5
	21.5	77.4	9.76	74.1	17.6
	23	63	5.74	44	15
	42.6	77.3	14.2	62.6	13.1
	24.2	64.1	9.8	68.5	37.3
	22.6	80	18.5
	24.4	70.4	20.8
	n=11	n=11	n=11	n=9	n=9
1F
	LA HER2-28z PD-1 KO	HA HER2-28z PD-1 KO
	73	85
	56	84
	59	91
	56	82
	59	74
	87	77
	86	89
	85	78
	80	86
	81
	89
	n=11	n=9
1G
	PD-L1 KO		PD-L1 Low		PD-L1 High			SKOV3
	Mock CAR-T	PD-1 KO CAR-T	Mock CAR-T	PD-1 KO CAR-T	Mock CAR-T	PD-1 KO CAR-T		PD-L1 KO	PD-L1 Low	PD-L1 High
	19.0795	20.825	24.1625	51.5975	7.1075	19.845		1.09	2.13	2.79
	42.1454	43.514	31.7032	38.3374	23.5517	36.0467		1.03	1.21	1.53
	20.3197	20.2977	13.4332	16.0339	9.10355	15.7629		1	1.2	1.7
	49.7062	57.0985	28.8819	53.0225	24.8615	48.5946		1.15	1.84	1.95
	46.0942	40.7365	34.6549	43.1016	22.6364	35.2341		0.89	1.24	1.56
	n=5	n=5	n=5	n=5	n=5	n=5		n=5	n=5	n=5
1H	PD-L1 KO		PD-L1 Low		PD-L1 High			SKOV3
	Mock CAR-T	PD-1 KO CAR-T	Mock CAR-T	PD-1 KO CAR-T	Mock CAR-T	PD-1 KO CAR-T		PD-L1 KO	PD-L1 Low	PD-L1 High
	81.0395	82.584	78.0469	87.0246	65.401	87.3142		1.02	1.12	1.3
	61.1664	60.9174	38.3718	40.0981	27.3762	28.7425		1	1	1
	102.244	88.8004	49.2792	52.4965	43.4842	39.4572		0.9	1	0.9
					40.0727	64.0121				1.6
	n=3	n=3	n=3	n=3	n=4	n=4		n=3	n=3	n=4
1I
	PD-L1 KO			PD-L1 High				PD-L1 KO			PD-L1 High
	Mock CAR-T	Mock CAR-T + anti PD-1	Mock CAR-T + anti PD-L1	Mock CAR-T	Mock CAR-T + anti PD-1	Mock CAR-T + anti PD-L1		Mock CAR-T	Mock CAR-T + anti PD-1	Mock CAR-T + anti PD-L1	Mock CAR-T	Mock CAR-T + anti PD-1	Mock CAR-T + anti PD-L1
	19.0795	18.9265		7.1075	16.324			1	0.99		1	2.3
	42.1454			23.5517				1			1
	20.3197	20.664	20.2757	9.10355	15.6017	18.0632		1	1.02	1	1	1.71	1.98
	49.7062	56.9132	56.6538	24.8615	47.0568	51.596		1	1.14	1.14	1	1.89	2.08
	46.0942	42.9568	42.5224	22.6364	34.2688	41.1709		1	0.93	0.92	1	1.51	1.82
	n=5	n=4	n=3	n=5	n=4	n=3		n=5	n=4	n=3	n=5	n=4	n=3
1J
	PD-L1 KO			PD-L1 High				PD-L1 KO			PD-L1 High
	Mock CAR-T	Mock CAR-T + anti PD-1	Mock CAR-T + anti PD-L1	Mock CAR-T	Mock CAR-T + anti PD-1	Mock CAR-T + anti PD-L1		Mock CAR-T	Mock CAR-T + anti PD-1	Mock CAR-T + anti PD-L1	Mock CAR-T	Mock CAR-T + anti PD-1	Mock CAR-T + anti PD-L1
	81.0395	82.729	82.343	65.401	76.261	73.799		1	1.02	1.02	1	1.13	1.17
	61.1664	54.445	51.872	27.3762	32.769	33.992		1	0.9	0.8	1	1.3	1.4
	102.244	98.427	107.306	43.4842	56.716	54.559		1	1	1	1	1.3	1.3
				40.0727							1
	n=3	n=3	n=3	n=4	n=3	n=3		n=3	n=3	n=3	n=4	n=3	n=3
1K
	LA FRβ-28Z				HA FRβ-28Z
	PD-L1 KO		PD-L1 High		PD-L1 KO		PD-L1 High
	Mock CAR-T	PD-1 KO CAR-T	Mock CAR-T	PD-1 KO CAR-T	Mock CAR-T	PD-1 KO CAR-T	Mock CAR-T	PD-1 KO CAR-T
	50.3	46.87	35.41	42.95	54.57	79.96	50.21	78.63
	49.76	42.65	30.46	41.73	50.52	67	36.28	61.5
	65.01	54.91	37.31	45.96	128.57	103.15	99.7	98.53
	52.13	58.71	28.27	48.06	114.25	69.74	86.72	71.23
	n=4	n=4	n=4	n=4	n=4	n=4	n=4	n=4
1L
	LA HER2-28z		HA HER2-28z
	Mock CAR-T	PD-1 KO CAR-T	Mock CAR-T	PD-1 KO CAR-T
	2.67	4.54	2.08	4.71
	1.96	3.46	1.38	1.46
	1.71	4.38	0.92	1.71
	6.92	9.17	1.74	1.67
	n=4	n=4	n=4	n=4

## Sheet: Fig 2
2A
	SKOV3 PD-L1 KO
	Day post treatment	Control T-cells								LA HER2-28Z Mock								LA HER2-28Z PD-1 KO
	-1	252	88	138	128	139	211	153	197	170	174	162	123	125	197	244	119	220	191	118	131	180	123	209	92
	3	392.8	124.2	151.4	151.5	160.2	237.3	214.4	241.5	159.9	220.6	214.4	118.8	165.1	203.5	254	170.1	337.6	199.5	124.7	142.2	211.5	158.5	309.8	77.6
	6	637.4	228	287.7	223.3	229.3	287.7	256.8	315	224.4	328.4	315.4	219	238.9	263.9	404.8	202.6	510.7	295.6	148.2	205.7	284.6	194.8	486.7	106.1
	10	778.4	282.2	402.1	223.3	326.8	323.7	366.3	364.1	248.6	349.9	185.2	153.8	282.7	363.2	514.3	287.4	629.5	286.7	179.1	212.3	294.5	233.8	559.8	75
	13	1070.7	414.1	606.8	301.3	341.5	362.9	487.5	398.5	234.8	199.4	66.4	39.4	268.1	404.9	508.9	262.3	854.6	347.4	208.2	177.1	363.2	261.6	662.6	70.9
	17	1150	572.6	696.4	292.5	447	555.5	480.3	469.2	70.8	65.5	7.5	8.2	168.3	230.1	199.5	213.3	985.4	315.3	185.7	201.9	355.2	199.8	508.9	18.8
	20	1545.8	754.3	849.3	320.3	602.3	680.5	706.9	648.7	11.1	18.8	0	0	153	101.3	190.3	102.1	877.5	323.3	165.9	256.7	337.7	192.3	438.8	4.2
	23	1798.8	1019.1	1186.4	508.9	806.2	784.4	838.7	874.3	0	0	0	0	158.3	48.4	58.1	67	804.6	239	140.9	256.6	320.6	178.6	282.2	0
	27									0	0	0	0	252.3	9.8	9.8	9.8	429.5	277.1	160.8	306.8	211.5	65.3	223.3	0
	30									0	0	0	0	400.3	6.3	8.2	0	426	217.9	208.5	312.5	148	24.5	128.8	0
	34									0	0	0	0	412.2	0	0	0	472.9	217.9	187.3	443.3	72	6.3	59.4	0
	37									0	0	0	0	540.7	0	0	0	523.1	193.7	235.6	611.4	37.7	0	51.3	0
	41									0	0	0	0	927.9	0	0	0	802.5	173.3	360.7	932.2	16.5	0	18.8	0
	45									0	0	0	0	1161.2	0	0	0	617.8	172.6	441.5	1127	14.1	0	0	0
	50									0	0	0	0	1670	0	0	0	649.3	100	536.2	1837.1	0	0	0	0
	55									0	0	0	0	2955.6	0	0	0	1056.8	65.5	665.1	2441.5	0	0	0	0
		SKOV3 PD-L1 Low
	Day post treatment	Control T-cells								LA HER2-28Z Mock													LA HER2-28Z PD-1 KO
	-1	305	247	294	278	148	242	218	278	233	187	217	304	257	259	280	282	263	207	205	344	238	211	234	278	272	283	279	231	310	269	243	186	226
	4	375	357	390	344	186	303	259	396	367	219	333	353	429	349	387	432	361	212	309	461	308	358	321	356	371	371	353	285	353	369	314	217	360
	8	535	413	499	396	236	339	292	506	385	284	323	497	392	423	377	523	379	281	317	637	486	366	340	375	478	390	430	290	374	346	301	192	326
	13	644	586	783	502	261	503	431	626	437	286	218	401	474	389	412	538	453	284	278	599	458	337	268	156	284	254	330	323	356	319	275	153	136
	18	1010	784	1077	636	363	631	541	915	510	166	120	332	609	490	435	614	551	386	309	534	433	138	110	0	65	187	148	147	288	142	141	0	0
	20	983	907	1167	790	446	782	608	959	530	149	148	334	638	502	510	599	615	411	374	580	519	34	34	0	34	109	117	0	224	86	77	0	0
	25	1381	1422	1518	909	536	757	788	1288	784	147	208	387	793	543	801	699	630	344	534	588	661	0	0	0	0	0	0	0	157	0	0	0	0
	29	1941	1714	1880	1102	661	886	861	1344	804	142	224	468	875	670	907	776	785	516	657	666	739	0	0	0	0	0	0	0	92	0	0	0	0
	33									826	158	219	477	914	901	1045	808	952	538	751	724	939	0	0	0	0	0	0	0	14	0	0	0	0
	38									1055	225	358	646	1136	1193	1594	1520	1228	810	1004	777	1081	0	0	0	0	0	0	0	34	0	0	0	0
	42																						0	0	0	0	0	0	0	132	0	0	0	0
	46																						0	0	0	0	0	0	0	166	0	0	0	0
	52																						0	0	0	0	0	0	0	256	0	0	0	0
	60																						0	0	0	0	0	0	0	520	0	0	0	0
		SKOV3 PD-L1 High
	Day post treatment	Control T-cells								LA HER2-28Z Mock								LA HER2-28Z PD-1 KO
	-1	146	289	256	178	167	219	228	153	236	274	229	127	122	145	206	232	218	239	296	114	146	104	280	180
	4	220.9	622.3	565	350.6	216.6	440.6	348.1	276.9	325.3	377.6	357.3	186.4	230.4	204.3	365.1	514.8	314.4	335	460.4	164.6	197.6	161.7	457	247
	8	339.7	886.4	765.2	450.2	276.9	615.2	603.2	401.9	491.5	378.3	324	266	266.8	325.7	685.4	638.8	340.9	423.4	576.4	185.7	247.4	263.1	547.1	283.5
	11	414.9	1300.1	919.1	597.4	334.8	821	850.1	611.9	501.7	475.3	373.6	342.6	296.8	389.6	1052.1	796.7	434.6	411.4	772.9	216.8	182.1	150.1	547.1	267
	15	561.6	1794.4	1183.8	1064.4	756	1122.8	1013.1	859.1	521.7	350.7	238.9	392	206.8	475.6	922.7	744.3	505	353.3	358.9	230.2	93.3	78.5	285	226.8
	20	654.3	2223	1212.9	1066.3	1264	1598.4	1573.9	1404.9	477	211.7	89.9	289.5	112.5	551.8	1119	738.9	177.9	84.9	108.4	102.2	0	0	90.3	108.9
	25									251.7	79.7	0	263	0	570.7	1623.8	938.8	88.7	0	0	14.1	0	0	0	91.7
	29									258.6	49.8	0	555.7	0	858	1822.6	1374.7	0	0	0	0	0	0	0	77.9
	32																	0	0	0	0	0	0	0	133.7
	36																	0	0	0	0	0	0	0	177
	39																	0	0	0	0	0	0	0	223.5
	41																	0	0	0	0	0	0	0	223.5
	46																	0	0	0	0	0	0	0	340.1
	50																	0	0	0	0	0	0	0	466.3
	56																	0	0	0	0	0	0	0	720.4
2B		SKOV3 PD-L1 High
	Day post treatment	Control T-cells						LA HER2-28Z Mock							LA HER2-28Z Mock + anti PD-L1								LA HER2-28Z PD-1 KO
	-1	344	106	78	242	154	389	198	153	295	277	136	142	119	227	125	139	156	187	143	318	232	190	252	76	197	198	196	244	151
	3	368	248	176	383	239	562	486	324	528	476	372	283	182	281	206	178	253	324	231	429	373	268	342	100	263	231	179	302	240
	7	626	443	211	547	310	692	815	665	809	526	589	347	217	460	303	273	264	394	320	583	638	298	509	170	520	314	440	441	267
	10	740	538	257	801	433	963	994	722	935	685	713	386	340	564	278	348	290	575	347	706	733	334	632	138	715	317	465	580	288
	14	783	739	341	926	476	1478	1115	1089	1464	751	1243	465	631	822	294	352	340	660	325	826	793	568	411	138	424	242	444	692	404
	17	1203	748	381	1067	575	1670	1135	1671	1588	1086	1705	478	836	1140	305	459	526	748	530	1000	938	499	466	108	349	163	305	908	496
	20	1404	1061	480	1321	700	1836	1255	1869	2282	1112	1898	540	940	1270	331	455	429	914	614	1115	1060	157	204	0	160	100	174	1225	546
2C
		Control T cells	LA HER2-28Z Mock	LA HER2-28Z PD-1 KO	LA HER2-28Z Mock + anti PD-L1
		902	1292	403	458
		514	1122	261	388
		405	692	-11	356
		372	675	-17	331
		331	532	-19	251
			302	-19	229
			280	-49	175
				-100	166
2D
		SKOV3 PD-L1 KO
	Day post treatment	Control T-cells												HA HER2-28Z Mock														HA HER2-28Z PD-1 KO
	-1	182	254.6	210.4	128.8	295.7	269.2	212.9	185.7	294.9	163.7	238.9	192	281.8	223.8	223.6	294.5	182.2	225.8	153.8	203.7	96.9	223.6	96.9	201	171.9	288.6	110	355.6	120.8	151.7	216.7	165.9	165.1	182.3	142.9	226.5	213.9	285.1
	3	265.1	348.5	273.2	163.7	340.5	328.4	245.2	237.2	407.6	244.5	276.2	312.6	379.1	260.8	295.7	382	209	263.8	220.4	306.6	155.1	316.1	152.8	297.4	232.7	356.7	133.8	518.3	139.4	202.7	375.3	216.4	191.3	237.4	223.2	328.2	252.4	390.2
	8	356.7	534.1	298.9	214.4	434.3	587.5	309.8	348	516.3	267	338.7	434.3	472.5	367	390.2	436.5	235.9	312.2	240	313.3	159.3	402.9	160.2	434.3	238.9	486.7	150.1	683.4	229.7	287.6	436.6	228	321.4	301.3	328.2	402.3	343.1	512.9
	13	500.9	860.4	443.2	348.5	487.7	840.7	394	555.5	761.3	407.2	405.5	735.4	331.3	182	389.9	454	126.6	138.5	141.5	141.3	55.5	105.5	77.2	156.6	174.5	198.5	215.5	781.6	133	137.2	464.7	312.2	382.1	454.2	146	381.7	125.8	285.1
	17	669.6	1261.1	512.4	407.2	845.5	1137.2	566.5	766.6	1228.6	670.7	535.2	1222.5	130.1	0	197.6	253.4	70.7	65.5	65.5	65.5	14.1	65.5	14.1	65.5	65.5	72	88.2	507.9	33.5	65.5	408.6	201	507.2	517.2	65.5	192.7	91.9	87.8
	22	1044.3	1464.6	794.7	571.5	1375.2	1616.8	715.4	1013.1	1573.1	834.1	956.7	1547.8	0	0	86.8	111.3	0	0	0	14.1	0	0	0	14.1	4.2	18.8	0	149.6	0	0	313.8	157	543.4	801	0	65.5	0	33.5
	27													0	0	14.1	14.1	0	0	0	0	0	0	0	0	0	0	0	33.5	0	0	157.1	80.8	658.8	1016	0	0	0	0
	31													0	0	0	0	0	0	0	0	0	0	0	0	0	0	0	14.1	0	0	148.2	75.2	808.2	1108.7	0	0	0	0
	36													0	0	0	0	0	0	0	0	0	0	0	0	0	0	0	14.1	0	0	232.7	127.6	946.6	1322.6	0	0	0	0
	41													0	0	0	0	0	0	0	0	0	0	0	0	0	0	0	0	0	0	310.4	151.1	1441.1	1690	0	0	0	0
		SKOV3 PD-L1 High
	Day post treatment	Control T-cells								HA HER2-28Z Mock								HA HER2-28Z PD-1 KO
	-1	178	124.6	111.8	178.7	108.4	116.3	177.9	175.9	206.5	79	107.2	211.7	141.5	232.2	223.3	181.6	126.6	140.3	139.2	140.9	152	185.2	204.5	132.5
	2	237.6	169.1	146.3	205.3	131	117.4	242.1	201.6	280.3	83.1	105.5	289.9	169.5	356.3	261.7	216.4	165.1	205.8	195	223.6	159.8	228	220.3	195
	7	598.2	234.5	222.7	390.8	196.9	228	325.1	404	325.1	131.4	140.3	419.9	213.8	482	279.8	345	230.7	285.6	295.4	359.4	248.9	343.1	395.1	293.1
	10	844.8	366.3	299.4	461.5	249.1	310.2	540.5	529	179.2	96.6	125.1	305.7	109.4	325.1	197.3	182	247.4	320.2	323.9	268	234.8	259.1	299.4	222.6
	15	1276.3	561.5	385.9	730	465.5	572	635.6	633.6	33.5	14.1	14.1	75	14.1	57.3	65.5	33.5	66.8	84	100	107.4	33.5	66.5	98.5	54.3
	20	1641.3	883.2	791.9	1017.9	699.6	902.6	764.8	1094.1	0	0	0	0	0	0	0	0	0	14.1	0	0	0	0	0	0
	24	2298.5	1101	1052.5	1455.7	869.2	1013.4	1163.8	1642.2	0	0	0	0	0	0	0	0	0	0	0	0	0	0	0	0
	29									0	0	0	0	0	0	0	0	0	0	0	0	0	0	0	0
	34									0	0	0	0	0	0	0	0	0	0	0	0	0	0	0	0
	38									0	0	0	0	0	0	0	0	0	0	0	0	0	0	0	0
	43									0	0	0	0	0	0	0	0	0	0	0	0	0	0	0	0
2E		SKOV3 WT
	Day post treatment	Control T-cells								LA HER2-28Z Mock										LA HER2-28Z PD-1 KO
	-1	119	148	169	146	199	239	109	120	134	144	159	187	244	123	156	80	173	129	161	120	197	187	214	117	222	121	133	91
	3	225	286	206	246	260	341	192	151	117	197	285	277	325	176	135	106	193	264	247	211	225	254	283	247	350	201	147	95
	8	434	516	259	314	456	413	220	219	150	277	364	397	500	212	191	143	303	332	283	253	296	524	508	391	368	275	249	173
	13	496	431	332	353	603	626	308	345	265	296	419	445	665	309	202	186	214	438	118	194	133	270	394	270	310	156	295	85
	17	558	643	392	595	764	746	474	462	304	309	405	461	650	396	227	212	284	475	2	74	74	130	262	208	203	79	321	14
	20	593	781	724	633	773	748	430	585	386	307	606	545	689	393	260	209	273	665	0	0	0	55	142	0	128	14	219	0
	23	692	1222	808	800	927	981	557	729	531	279	598	505	824	517	372	220	229	806	0	0	0	14	0	0	0	0	186	0
	27	760	1493	817	830	1154	1280	770	796	652	198	613	877	939	584	467	341	181	1024	0	0	0	0	0	0	0	0	131	0
	31									927	287	778	1258	1172	997	562	629	198	1221	0	0	0	0	0	0	0	0	65	0
	36									1366	123	1049	1388	1441	1085	581	765	137	1561	0	0	0	0	0	0	0	0	0	0
	41									1882	65	1400	1825	1682	1348	803	1382	184	2181	0	0	0	0	0	0	0	0	0	0
	48																			0	0	0	0	0	0	0	0	0	0
	56																			0	0	0	0	0	0	0	0	0	0
2F
		SKOV3 WT
	Day post treatment	Control T-cells								HA HER2-28Z Mock								HA HER2-28Z PD-1 KO
	-1	171.1	230.7	110	134.9	181.6	177	189.5	187	177	170.4	139.5	217.6	238	126.8	152.3	145.8	119.8	171.1	106.2	232.7	182	161	273.9	124.7
	4	182.5	278.2	208.5	155.9	188.8	291.6	217.6	299.4	425.4	244.3	144.2	302.8	305.7	214.9	163.7	163.7	237.6	296.4	202.7	271.4	241.5	350.4	387.9	205.9
	8	238.9	410.5	240	205.8	202.7	393.2	235.1	511.7	347	306.3	214.4	371.8	353.5	226.8	226	200.7	288.7	369.7	222.6	286.7	314	333.3	628.3	215
	13	436.8	484.1	336.7	416.1	292.2	429.5	316.1	655.5	290.3	233.5	126.3	205.3	418.9	238.6	273.9	220.6	411.4	340.9	263.1	329.1	398.9	351.8	680.9	402.9
	18	404.2	865.6	433.7	477	544.8	665.1	385.2	775	95.6	114.5	53	91.9	245.2	188	236.8	95	302.6	445.3	248	250.3	394	241.5	623.1	247
	21	520.8	951.2	538.7	581.2	594.6	704.5	475.5	1258	27.6	94.1	4.2	35	169.2	145.1	154.6	49	335.1	257.9	128.2	203.6	414.7	219.1	359.1	201
	25	646.3	1093.3	657	806	617.3	869.2	541.9	1414.1	1	51.7	0	0.5	54.1	4.2	46.1	20.1	249.7	209.2	92	115	423	213.8	265.1	142.2
	29	723.3	1261	803.6	921.8	639.4	824.6	642.2	1511.7	0	0	0	0	0	0	0	0	276.9	141.8	92.4	96.9	371.5	185.2	69.4	33.5
	34	921	1407.8	972.6	1239.8	675.4	903.9	849.1	1707.2	0	0	0	0	0	0	0	0	290.3	149.7	96.9	33.5	385.9	257.1	4.2	33.5
	40									0	0	0	0	0	0	0	0	304	194.8	171.9	14.1	633.6	394.4	0	4.2
	43									0	0	0	0	0	0	0	0	347.8	259.1	217.6	0	694.2	471	0	14.1
	48									0	0	0	0	0	0	0	0	347.5	374.5	217.9	0	617.3	497	0	0
	53									0	0	0	0	0	0	0	0	401.4	544.5	274.5	0	507.4	304.9	0	0
2G
		HCC1954
	Day post treatment	Control T-cells									LA HER2-28Z Mock										LA HER2-28Z PD-1 KO
	-1	100	236	131	237	245	94	166	205	212	151	209	87	144	187	181	221	146	256	258	119	144	155	222	177	156	157	204	213	228
	2	144	258	134	265	242	122	189	201	255	192	227	96	181	233	211	272	148	265	257	107	167	182	254	195	171	173	228	187	252
	6	164	267	150	317	298	138	219	259	273	163	244	106	173	208	181	234	175	294	270	140	147	178	248	171	159	181	214	213	259
	9	209	297	177	288	298	145	243	280	293	117	127	78	90	185	145	185	117	220	199	82	85	118	163	128	88	124	165	168	195
	13	264	355	212	313	341	182	247	333	387	71	91	65	70	104	89	65	69	127	113	69	67	69	76	65	60	79	83	95	86
	17	340	499	252	397	399	193	284	397	447	45	56	53	60	92	68	65	68	85	78	44	46	60	4	4	0	63	69	82	79
	23	487	592	352	433	415	283	306	428	526	14	14	4	0	79	65	95	85	111	14	38	0	0	0	0	0	0	0	14	14
	27	493	594	417	564	461	311	382	558	497	14	47	14	0	88	82	163	78	110	14	14	0	0	0	0	0	0	0	14	4
	31	552	738	519	636	583	396	469	577	701	19	60	14	0	111	85	177	106	128	14	14	0	0	0	0	0	0	0	14	0
	36	704	890	642	724	605	515	612	803	814	53	80	39	0	148	116	208	130	173	42	4	0	0	0	0	0	0	0	4	0
	41	778	1046	669	833	672	684	660	866	988	82	121	62	0	194	164	252	171	223	69	4	0	0	0	0	0	0	0	4	0
	45	818	1158	713	1038	681	747	799	968	1047	114	156	85	4	215	208	239	183	234	96	0	0	0	0	0	0	0	0	0	0

## Sheet: Fig 3
3B
				HER2 (ng)
		ICAM Only	HER2 Only	20	50	100	200
	LA HER2-28z Mock	0	20.4173	19.5567	20.3431	11.3068	12.1822
	LA HER2-28z PD-1 KO	0	18.3697	18.6961	18.8593	16.8414	16.6336
		ICAM Only	HER2 Only	20	50	100	200
	HA HER2-28z Mock	0	31.9613	30.5072	30.4775	27.6434	27.0202
	HA HER2-28z PD-1 KO	0	30.0175	28.5931	29.3943	28.3408	27.0202
3C
	LA HER2-28Z				LA HER2-28Z
	Mock + HER2	Mock + HER2 & PD-L1	PD-1 KO + HER2	PD-1 KO + HER2 & PD-L1	Mock + HER2	Mock + HER2 & PD-L1	PD-1 KO + HER2	PD-1 KO + HER2 & PD-L1
	10.1939	5.87608	6.33606	6.70701	1.7	0.596662	1.1	0.9
	20.4173	12.1822	18.3697	16.6336	1.7	0.576429	0.9	1.05855
3D
	HA HER2-28Z				HA HER2-28Z
	Mock + HER2	Mock + HER2 & PD-L1	PD-1 KO + HER2	PD-1 KO + HER2 & PD-L1	Mock + HER2	Mock + HER2 & PD-L1	PD-1 KO + HER2	PD-1 KO + HER2 & PD-L1
	27.0202	31.9613	27.0202	30.0175	1.2	0.845	1.1	0.900149
	35.1218	35.7301	29.2014	29.7949	1	0.983	1	0.98008

## Sheet: Fig 4
4A									4B
		LA HER2-28Z PD-1 KO vs Mock				HA HER2-28Z PD-1 KO vs Mock					LA HER2-28Z
		log2 (fold change)	-log10 (p-value)			log2 (fold change)	-log10 (p-value)				PD-1 KO			Mock
	FOSB	1.20755	2.36131		IL7R	0.362086	2.1339				ND1	ND2	ND3	ND1	ND2	ND3
	TNFSF9	0.68498	2.10367		CDKN1A	0.563332	1.69164			IL2	1.26	1.2	-0.13	0.1	-1.15	-1.29
	CSF2	1.30635	2.08282		FNIP1	0.150598	1.49291			CCL20	0.88	1.09	-0.17	0.12	-0.92	-1
	IL2	1.54271	1.79016		TRAF3	0.175035	1.36678			CD200	0.68	0.99	-0.27	0.23	-0.86	-0.77
	CCL3/L1	0.704866	1.74946		TRIM26	0.236579	1.35989			XCL1/2	0.66	0.83	-0.31	0	-0.48	-0.7
	CCL20	1.21543	1.67033		TRAV22	0.556729	1.31882			CSF2	0.83	1.12	0.01	-0.12	-0.56	-1.28
	CLCF1	1.13288	1.6017		COX7C	0.221312	1.17822			IFNG	0.59	1.1	-0.28	0.18	-0.71	-0.89
	CCL4/L1	0.723971	1.60096		CD45RA	0.780434	1.16697			CLCF1	0.73	0.19	0.88	-0.94	-1.04	0.19
	IFNG	0.968636	1.59529		CD160	0.508868	1.13278			TNFSF9	0.54	0.39	0.07	-0.38	-0.44	-0.18
	CD200	0.941309	1.43415		FOSB	0.828113	1.12975			NAA20	0.16	0.16	-0.08	-0.01	-0.13	-0.09
	XCL1/2	0.834441	1.43248		GZMA	0.441867	1.12292			FOSB	0.51	0.76	0.41	-0.35	-0.43	-0.9
	TNF	0.97525	1.43052		CCR2	0.692266	1.09161			TNF	0.36	0.92	0.17	-0.11	-0.66	-0.68
	NAA20	0.145093	1.41473		CD3E	0.101768	1.07209			CCL3/L1	0.27	0.76	-0.01	-0.11	-0.3	-0.62
	HSPE1	0.289517	1.25118		ARAF	0.431951	1.0432			CCL4/L1	0.21	0.88	-0.02	-0.01	-0.2	-0.86
	IL23A	0.754358	1.21189		CCL3/L1	0.525705	1.04192			CD68	0.01	-0.33	-0.06	-0.12	0.26	0.25
	IL3	1.33448	1.21128		TRBV6-6	0.355787	1.03986			ACADVL	-0.03	-0.14	-0.03	0.02	0.13	0.06
	IL24	0.969768	1.12727		CD8B	0.396541	1.03837			IRF9	-0.17	0.03	-0.21	0.18	-0.03	0.19
	LIF	0.43648	1.10723		RPL3	0.23714	1.03581			NOTCH2	-0.18	-0.11	0	0.09	0	0.2
	CD84	0.303825	1.08529		MTCP1	0.368199	1.02862			GFER	0.12	-0.15	-0.16	0.06	0.01	0.13
	BCL6	0.462023	1.06733		BCL6	0.444679	1.00003			STK11	-0.06	0.02	-0.12	-0.03	0.14	0.04
	FASLG	0.539421	0.992572		PTGER4	0.348643	0.904573			ADAR	-0.16	-0.04	-0.09	0.18	0.02	0.09
	TFRC	0.116514	0.959544		TRAV8-1	0.439821	0.865625			SP100	-0.17	0.05	-0.28	0.21	0.14	0.04
	CD160	0.433642	0.881134		CD7	0.452183	0.858214			CD86	-0.06	0.12	-0.6	0.28	0.26	-0.01
	IL11	0.809669	0.832235		TRBV5-4	0.358048	0.848672			PHGDH	-0.04	-0.04	-0.34	0.21	0.16	0.06
	TOLLIP	0.320819	0.802383		JUN	0.19586	0.844201			SOCS2	-0.68	-0.41	0.16	0.05	0.4	0.46
	CD247	0.279592	0.799064		TNFSF9	0.388289	0.799905			CD276	-0.46	-0.42	0.02	0.09	0.16	0.63
	CD3D	0.15131	0.798483		STAT4	0.208445	0.791848			ISG15	-0.33	-0.45	-0.05	-0.05	-0.01	0.86
	SEC22B	0.153936	0.789105		CTNNB1	0.0918591	0.789744			MAF	-0.68	0.17	-0.38	0.6	0.12	0.18
	NBL1	0.210273	0.77281		SOCS4	0.255053	0.788591			STAT2	-0.26	0.02	-0.35	0.28	0.07	0.23
	GRPEL1	0.242266	0.768814		TNF	0.672133	0.782145			STAT1	-0.42	-0.08	-0.06	0.29	0.07	0.2
	SERPINB9	0.18673	0.749118		ZAP70	0.193245	0.772411			IFIT1	-0.39	-0.15	-0.21	0.23	-0.04	0.56
	TIMM17A	0.168775	0.717444		TNFRSF10B	0.178204	0.76775			IRF7	-0.33	-0.08	-0.24	0.24	0.06	0.36
	HMGCR	0.215756	0.713431		CD8A	0.386948	0.7587			PML	-0.23	-0.24	-0.11	0.22	-0.05	0.4
	IL21R	0.239038	0.690331		CD200	0.626148	0.743056			IFI35	-0.2	-0.08	-0.22	0.2	-0.05	0.35
	CTNNB1	0.0828873	0.67261		COX6C	0.125689	0.739903
	CDKN1A	0.315241	0.649343		PTK2B	0.184879	0.733222				HA HER2-28Z
	COX7B	0.101004	0.647981		PECAM1	0.505955	0.709854				PD-1 KO			Mock
	NFKBIA	0.293569	0.645201		IFNG	0.583508	0.699229				ND1	ND2	ND3	ND1	ND2	ND3
	CMIP	0.254183	0.62988		RAE1	0.164493	0.699104			TRAV22	0.755927	0.0226333	-0.0702433	0.0602467	-0.261683	-0.461613
	CCL22	0.215843	0.628024		TRAV20	0.226814	0.698469			CDKN1A	0.592013	0.138863	0.0626033	-0.00273667	-0.362717	-0.428027
	COX6B1	0.134529	0.609597		DHFR2	0.317559	0.675037			TRAF3	0.0842	0.1755	0.0083	-0.094	-0.019	-0.155
	PTGER4	0.269086	0.603999		MTOR	0.306705	0.674933			IL7R	0.13001	0.17013	0.2414	-0.11911	-0.2427	-0.17973
	TRBV6-6	0.246794	0.600439		ATP5PD	0.111375	0.673511			TRIM26	0.13327	0.20252	0.03019	-0.05284	-0.12085	-0.19229
	PGAM1	0.294852	0.595732		LAIR1	0.382541	0.662304			FNIP1	0.055405	0.165285	0.018915	-0.049175	-0.061345	-0.129085
	PTGS2	0.652573	0.579109		CCR5	0.493647	0.66			PSPH	-0.017175	-0.354075	-0.103705	0.496445	-0.096735	0.075245
	PRF1	0.357303	0.552438		XCL1/2	0.506099	0.64713
	NDUFA6	0.113043	0.550582		IKBKE	0.335266	0.641841
	SLAMF6	0.454889	0.542978		CCL4/L1	0.411196	0.640869		4C
	NT5E	0.36862	0.535659		TRAV5	0.29929	0.629794			Cytokine-mediated signaling pathway	Cellular response to interferon-gamma	Type I interferon signaling pathway	Cellular response to type I interferon	Cellular response to cytokine stimulus	Response to interferon-gamma	Positive regulation of cytokine production	Receptor signaling pathway via STAT	Cellular response to tumor necrosis factor	Interferon-gamma-mediated signaling pathway
	GFM1	0.120393	0.534437		OASL	0.257559	0.607056			19.618	9.577	8.632	8.632	7.558	4.066	3.779	3.248	3.036	2.891
	NDUFA4	0.121483	0.522794		CLCF1	0.613075	0.604104
	JAG1	0.233097	0.520728		CD3D	0.12248	0.577777
	VSIR	0.274589	0.518832		TOLLIP	0.254452	0.573447
	TRBV9	0.210416	0.518669		LEF1	0.183631	0.558549
	CALM1	0.130637	0.505251		FOS	0.342501	0.557523
	TRAV12-2	0.150127	0.497598		TRAV38-2	0.132474	0.552479
	GZMA	0.256273	0.496696		OPA1	0.127816	0.55243
	SLAMF7	0.364498	0.475311		CSF2	0.57866	0.550652
	CD40LG	0.149023	0.468124		IL31	1.03668	0.547504
	TRAV12-3	0.0845354	0.450519		ATG14	0.210872	0.545374
	ADORA2A	0.393342	0.449771		NDUFA4	0.125019	0.544758
	KLRK1	0.233028	0.429756		OAS3	0.172206	0.544
	SLC25A6	0.109725	0.427663		FAS	0.0738945	0.538414
	TRAV14	0.176494	0.426712		IL24	0.597117	0.538062
	HK2	0.438532	0.409524		TRIM22	0.195556	0.534396
	IL31	0.846195	0.409169		DIABLO	0.113566	0.533319
	LDHA	0.215749	0.393584		IL3	0.770158	0.532601
	NKG7	0.174016	0.387187		SLC25A6	0.128012	0.530319
	NME1	0.137153	0.366913		IRF6	0.273018	0.52335
	TRAV13-1	0.151244	0.362638		FASLG	0.350056	0.523227
	CD8A	0.220437	0.349886		NDUFA6	0.108474	0.518936
	GLUD1/2	0.128472	0.345892		RELA	0.140078	0.510492
	RPL23	0.103433	0.344989		IL2	0.691537	0.509455
	NFATC1	0.118869	0.339067		PPARA	0.142194	0.49315
	TRBV7-8	0.119278	0.335182		CMIP	0.209792	0.488126
	CCL1	0.479782	0.325101		IL10RA	0.272401	0.48648
	SLC2A1	0.42264	0.323055		TSC2	0.181817	0.483037
	TIMP1	0.198398	0.310321		IL4R	0.128153	0.482139
	CXCR4	0.165117	0.301024		MAP2K2	0.193025	0.480789
	TRAV17	0.09931	0.298302		CASP8	0.188309	0.479696
	TET2	0.102302	0.297202		IL23A	0.405065	0.477757
	FOS	0.210804	0.295263		BID	0.333199	0.468527
	SCD	0.301737	0.29485		CCL20	0.532951	0.466925
	TRBV13	0.135027	0.289343		EGR1	0.378512	0.463837
	MTOR	0.16319	0.287724		SLC3A2	0.121915	0.456717
	CD69	0.10339	0.277469		TRAV12-2	0.141246	0.454594
	STAT5A	0.216673	0.277139		CXCR4	0.226708	0.454177
	CXCL8	0.286652	0.273278		CD40LG	0.145797	0.453841
	UBA5	0.0836931	0.264945		ACOT2	0.157305	0.453298
	OXSM	0.104589	0.261659		LCK	0.223272	0.452775
	RAE1	0.0781976	0.253862		NFAT5	0.269131	0.451199
	LAG3	0.160264	0.252436		LIF	0.237352	0.450234
	TRAV36	0.128324	0.249074		SERPINB9	0.131185	0.446545
	TRBV4-1	0.108376	0.247673		TRAV39	0.155052	0.444121
	PECAM1	0.224616	0.245163		UQCR10	0.0978509	0.43908
	PGK1	0.223516	0.24411		MAP3K14	0.159941	0.438887
	TRAV25	0.126991	0.235616		CXCL8	0.400798	0.419252
	TRBV14	0.153583	0.232753		LAMP1	0.108254	0.416667
	PSMA3	0.0719428	0.221728		TGFB1	0.18568	0.414564
	CD9	0.211968	0.2141		TRBV10-3	0.0906883	0.411923
	GADD45B	0.197343	0.206259		TET2	0.131288	0.411216
	TGFB1	0.10356	0.200159		PTGS2	0.513704	0.410185
	MYC	0.143757	0.195185		HAVCR2	0.120294	0.409194
	PFKP	0.166025	0.192825		TRAV8-3	0.159199	0.407494
	TRAV22	0.130167	0.185319		PTGER2	0.254719	0.40742
	PDK3	0.101568	0.180328		DDIT4	0.22429	0.40391
	ALDOA	0.0902794	0.177983		IL1RN	0.298166	0.401948
	TRAV8-2	0.0984405	0.172305		STAT6	0.134676	0.401323
	TOMM6	0.0720013	0.171278		TRAV17	0.121814	0.389057
	TCF7	0.093758	0.166333		TGFBR1	0.0982811	0.384341
	VAV3	0.0728629	0.163759		TRBV25-1	0.380184	0.380083
	IRF6	0.112768	0.163105		USP15	0.104711	0.374217
	TRBV28	0.0710536	0.162612		TRAF5	0.246546	0.373481
	CXCR3	0.0905455	0.161951		TRBV14	0.221053	0.360916
	FASN	0.100682	0.157168		TYK2	0.12872	0.353539
	TRAV1-2	0.140798	0.155181		SLC7A5	0.103172	0.352844
	TRAV4	0.111531	0.154197		HIF1A	0.17071	0.349694
	PDK1	0.217342	0.15414		FLCN	0.0977923	0.340809
	STAT5B	0.0718097	0.153065		TRDV1	0.201399	0.340361
	KLRC1/2	0.16726	0.144762		HLA-DRB1	0.218746	0.340302
	CCL5	0.186907	0.139394		PPARD	0.255501	0.340092
	GZMB	0.0907178	0.132704		IL21R	0.14143	0.33773
	SIK1	0.0846398	0.130026		ACVR2A	0.378512	0.336303
	TRAV19	0.124551	0.127082		TRBV27	0.108484	0.335146
	TRDV1	0.087776	0.126165		SERINC1	0.0752863	0.334037
	EGR1	0.12755	0.12482		TRAV2	0.123114	0.333998
	TRAV38-1	0.0922409	0.123277		HLA-DRA	0.19702	0.331998
	TRBV7-9	0.0711053	0.119527		MID1IP1	0.145659	0.331461
	PIK3C3	0.0795673	0.10939		SLC2A1	0.424927	0.325666
	TRAV5	0.0712587	0.108101		NBL1	0.111796	0.323561
	TRBV6-2	0.188947	0.0964566		CD84	0.130643	0.322718
	LAIR1	0.070627	0.0841		CIITA	0.355829	0.322643
	BID	0.0783556	0.0833783		MAP2K7	0.106126	0.320565
	SELL	0.0801703	0.0783116		GLS	0.127064	0.319345
	PFKFB4	0.25251	0.065817		ADORA2A	0.299876	0.318274
	IL1A	0.115477	0.0639897		ADAR	0.0724446	0.317619
	CTSW	0.124354	0.0439899		UBA5	0.0964801	0.316256
	TRGC2	0.0720348	0.0377453		GZMM	0.156923	0.313993
	TRBV4-3	0.121307	0.0105526		STK11	0.11924	0.313626
	PML	-0.450857	1.99361		TRAV1-2	0.25365	0.31269
	STAT1	-0.367734	1.72436		IL32	0.149382	0.310847
	SOCS2	-0.64618	1.71022		CD3G	0.105135	0.307884
	PHGDH	-0.286563	1.65322		TIMP1	0.194146	0.303693
	IFIT1	-0.552936	1.65045		CTSD	0.090176	0.295109
	ACADVL	-0.150011	1.64305		TRAC	0.0860311	0.289673
	STK11	-0.337045	1.5959		PRF1	0.217506	0.287789
	IRF9	-0.240076	1.58604		CCL22	0.118917	0.285668
	ADAR	-0.202028	1.58359		PRDM1	0.124002	0.285424
	GFER	-0.252961	1.56628		CALM1	0.0849485	0.285097
	STAT2	-0.44193	1.52442		TRBV5-1	0.167805	0.283989
	CD276	-0.823677	1.49208		AKT2	0.0704591	0.281781
	ISG15	-0.613726	1.42066		TIMM23	0.0783411	0.273375
	CD68	-0.656413	1.3893		GRPEL1	0.112571	0.273083
	CD86	-0.744441	1.36385		IL11	0.334241	0.266951
	IRF7	-0.484918	1.33133		COX7A2	0.0767651	0.266389
	IFI35	-0.365341	1.32854		IL12RB2	0.167647	0.265011
	MAF	-0.703648	1.32721		MAML2	0.181651	0.263442
	NOTCH2	-0.237886	1.32416		PDK3	0.138467	0.261545
	SP100	-0.278805	1.31765		LPAR6	0.287787	0.259376
	RAI1	-0.290979	1.29347		VSIR	0.158761	0.255999
	CPT1B	-0.786293	1.28964		RPL23	0.0801448	0.250801
	CTLA4	-0.234229	1.24513		TRAV34	0.280552	0.249554
	MFN2	-0.102645	1.2445		NR3C1	0.0777766	0.249505
	TRIM22	-0.333996	1.20958		TRIM25	0.0880511	0.246622
	CCR4	-0.557808	1.18845		MR1	0.158021	0.24509
	SOCS5	-0.275966	1.18319		NFATC1	0.0903035	0.240833
	PPARD	-0.605427	1.18279		ACACA	0.260867	0.240032
	LAMP1	-0.211683	1.17889		KLRK1	0.145602	0.236589
	PDCD1	-1.03014	1.17392		CD69	0.0899981	0.234233
	MTCP1	-0.39456	1.16485		IL2RG	0.125222	0.233501
	OAS1	-0.361224	1.16464		LTB	0.273238	0.230477
	FAS	-0.118883	1.15472		IL12RB1	0.130489	0.229488
	TRAT1	-0.461354	1.14891		WDR45	0.0734875	0.227399
	SOS2	-0.197553	1.13161		TRAV24	0.169925	0.226207
	C3	-0.915988	1.12317		ID2	0.0734757	0.224092
	ICOS	-0.323979	1.11495		PCCA	0.147276	0.222919
	PTPRC	-0.210966	1.0881		NFKBIA	0.129444	0.221697
	CBR4	-0.239202	1.08044		PYCR2	0.0774898	0.220799
	PSMB10	-0.33677	1.07067		CCL5	0.274703	0.218167
	IRF5	-0.554441	1.07063		SLC25A20	0.0799825	0.217131
	TNFRSF18	-0.240507	1.04906		TRAV13-1	0.0998965	0.216961
	TRIM26	-0.205171	1.04297		ACSL5	0.0793099	0.214322
	PCK2	-0.239938	1.03232		TRAV26-1	0.0864888	0.210088
	OASL	-0.36401	1.01963		IL16	0.158857	0.207217
	JAK1	-0.244543	1.00084		IRF1	0.119189	0.206971
	IFIT3	-0.411514	0.989224		MAX	0.0718334	0.206849
	NFATC2IP	-0.175012	0.976009		ITGB2	0.128493	0.201512
	OMA1	-0.178877	0.96739		TRBV7-9	0.111508	0.20044
	IL23R	-0.654225	0.966604		GLUD1/2	0.0814375	0.197562
	NCAPD2	-0.308924	0.955018		MAGED1	0.0780474	0.1946
	MAP2K7	-0.223162	0.942583		PGK1	0.18426	0.193782
	IKZF4	-0.492422	0.931528		TRAV4	0.134819	0.191433
	TPR	-0.186365	0.924977		PPT2	0.456176	0.19105
	FOXO1	-0.299257	0.904716		SELL	0.173704	0.186888
	SMAD5	-0.147944	0.901099		TRAV35	0.199426	0.185909
	RELA	-0.233324	0.888969		SH2D1A	0.0822545	0.181223
	MT2A	-0.522242	0.879235		TRBV30	0.191096	0.180504
	CD4	-0.463592	0.872917		MTHFD1L	0.0767225	0.177949
	ADD1	-0.154814	0.869384		TGFBR2	0.0835488	0.172577
	SMAD2	-0.152817	0.866683		CXCR3	0.0948592	0.171421
	APC	-0.342392	0.860137		PTCD1	0.0863716	0.168979
	HACD4	-0.406625	0.858562		NT5E	0.145711	0.167357
	HSD11B1	-0.490528	0.857994		ALDOC	0.236599	0.167103
	BATF	-0.518072	0.850666		TRAV38-1	0.119361	0.165511
	PSPH	-0.444611	0.844618		PIK3C3	0.113522	0.163691
	IL18BP	-1.08818	0.841246		TRBV7-6	0.151008	0.161459
	MAP3K14	-0.249205	0.832896		CD99	0.134769	0.157396
	AKT1	-0.241132	0.832722		NKG7	0.0831141	0.157325
	GNG10	-0.213064	0.830966		IFIT3	0.100685	0.154718
	LEF1	-0.237432	0.828224		TRBV7-2	0.130214	0.153673
	ALDH1L2	-0.560179	0.825383		DUSP1	0.113117	0.148533
	PSAT1	-0.190231	0.820036		TRAV26-2	0.114021	0.148499
	CXCL10	-0.792612	0.817782		PSMB10	0.0749137	0.14624
	IFIT2	-0.80783	0.815027		IRF7	0.093872	0.145379
	DGLUCY	-0.292686	0.805244		TRAV8-6	0.108422	0.140534
	DUSP1	-0.416178	0.793643		LDHA	0.0866538	0.130969
	ALDH3A2	-0.360546	0.788372		SIK1	0.0833284	0.129292
	IL2RA	-0.188925	0.758705		BATF3	0.0753568	0.128966
	XAF1	-0.239453	0.752388		GPI	0.091391	0.117639
	TRBV20-1	-0.115779	0.736392		PFKP	0.10582	0.115203
	IFI6	-0.523963	0.734711		IFNGR2	0.116576	0.112376
	ERAP2	-0.523135	0.734086		AFDN	0.104378	0.110254
	CD38	-0.22591	0.729901		IL6	0.163054	0.105597
	CTNND1	-1.05364	0.724375		CCL28	0.132267	0.105596
	IFNGR2	-0.504286	0.703033		HLA-E	0.0782492	0.10367
	NRF1	-0.147721	0.701536		IL26	0.0880758	0.103469
	RNASEL	-0.203438	0.699719		RARG	0.094624	0.103229
	LTA	-0.377928	0.697701		CTSW	0.275634	0.103214
	ICAM1	-0.241934	0.691415		HK2	0.132388	0.0986959
	TAOK2	-0.210797	0.673651		TNFSF13B	0.148863	0.0974795
	PCCA	-0.347351	0.67265		BCL2	0.0842428	0.0972778
	NSD2	-0.159626	0.658583		PDK1	0.137465	0.0923819
	TNFRSF4	-0.275634	0.657043		HSD11B1	0.0763509	0.0915355
	CEACAM1	-0.284729	0.653444		TRAV19	0.0909646	0.0896376
	OAS2	-0.259974	0.641313		CD274	0.0943848	0.0761111
	RORA	-0.209293	0.638324		IL10	0.232977	0.0704589
	GZMH	-0.459776	0.635881		CD6	0.0988534	0.0653554
	RAC2	-0.175141	0.635435		IRF8	0.0715502	0.0639305
	NPRL3	-0.17879	0.632553		SLAMF6	0.0742143	0.0634987
	CISH	-0.373997	0.627028		IL18BP	0.0931094	0.0438389
	IL2RB	-0.130414	0.623594		TRBV4-3	0.0874685	0.00758354
	GNAI2	-0.171368	0.605656		PSPH	-0.734903	1.97087
	TRAV8-1	-0.350057	0.604356		CD4	-0.56521	1.20603
	TRIM25	-0.171782	0.58881		TNFRSF4	-0.371658	1.18155
	CXCL11	-0.680176	0.584268		CCR4	-0.547681	1.15174
	CASP8	-0.216139	0.579699		ICOS	-0.320794	1.1341
	TRIM33	-0.149158	0.577663		IRF4	-0.363294	1.10809
	IRF3	-0.621488	0.57377		IL2RA	-0.222161	0.976704
	SRR	-0.396581	0.56568		PDCD1	-0.877361	0.916234
	CD28	-0.318084	0.562381		TNFRSF18	-0.209923	0.834915
	DECR1	-0.154405	0.560316		TRBV18	-0.23418	0.754297
	BTBD6	-0.383483	0.559581		IRF5	-0.436099	0.738023
	CD45R0	-0.228708	0.556234		ALDH3A2	-0.344868	0.730197
	IDO1	-0.609253	0.554217		OMA1	-0.150053	0.726093
	RDH10	-0.272667	0.553936		ADD1	-0.137577	0.719573
	DVL2	-0.15472	0.541553		MDH2	-0.170476	0.691516
	SMAD3	-0.309297	0.538965		CD276	-0.510195	0.690807
	CPT1A	-0.162707	0.533664		MCAT	-0.527932	0.685169
	TRAV41	-0.178942	0.52912		PPAT	-0.187348	0.674805
	NCR3	-0.436707	0.52435		PTPN6	-0.254296	0.558739
	ATG14	-0.208667	0.521111		FH	-0.0879516	0.540727
	PLCB2	-0.234608	0.51483		PRICKLE3	-0.379904	0.536331
	SHMT2	-0.15112	0.514644		PPP2R5D	-0.162822	0.524253
	TGFBR1	-0.120807	0.510227		TPR	-0.125536	0.504423
	DOCK2	-0.149107	0.507408		TRAV12-1	-0.176005	0.498293
	HDAC7	-0.176803	0.500928		CD28	-0.292587	0.49668
	GRK2	-0.173121	0.500111		CTLA4	-0.129895	0.48494
	IL13	-0.797266	0.4995		HDAC7	-0.170143	0.475234
	TP53	-0.12782	0.498375		CPT1B	-0.403124	0.47157
	IRF1	-0.236723	0.495029		MAPK3	-0.183924	0.465898
	TFDP1	-0.127651	0.493904		RNASEL	-0.152157	0.458306
	TRAV30	-0.415037	0.483386		NSD2	-0.122916	0.455815
	CIITA	-0.4825	0.482221		CEACAM1	-0.220419	0.452804
	PPP2R5D	-0.152191	0.480273		BATF	-0.328152	0.443406
	IFNGR1	-0.116176	0.478708		TRBV5-6	-0.231006	0.434454
	GZMM	-0.217029	0.478199		CBR4	-0.131403	0.430289
	IRF4	-0.205593	0.47439		TRBV12-3	-0.185781	0.425415
	VAV1	-0.216465	0.467089		IL23R	-0.361508	0.402887
	LAMTOR1	-0.125606	0.464329		RAI1	-0.137513	0.400205
	TYK2	-0.157109	0.461886		PYCR3	-0.248821	0.395546
	HADHB	-0.129728	0.458268		TFDP1	-0.107935	0.39432
	IFITM3	-0.492504	0.454185		CXCL9	-0.491498	0.388948
	CCL2	-0.848851	0.452695		SPIB	-0.315502	0.378016
	IL7R	-0.131283	0.452666		MTHFS	-0.211156	0.373824
	MAPK3	-0.178208	0.446612		PSAT1	-0.108481	0.363986
	ACAD10	-0.227806	0.439064		SOCS2	-0.234417	0.363629
	PRKAB2	-0.14876	0.435118		TRAV12-3	-0.0706441	0.354036
	PDCD1LG2	-0.527512	0.433585		TRAV41	-0.128722	0.338094
	HDAC8	-0.106853	0.430036		TRAV30	-0.321928	0.337454
	AURKA	-0.340767	0.42823		ACVR1B	-0.315023	0.332474
	TRBV7-6	-0.327575	0.424692		TGIF2	-0.106882	0.323158
	SLC27A3	-0.49304	0.424366		GRK2	-0.121991	0.315303
	IGF1R	-0.492396	0.418708		GART	-0.0883692	0.311827
	CD96	-0.121152	0.41489		LTA	-0.206692	0.308544
	AFDN	-0.316655	0.413935		TRBV11-2	-0.105699	0.301174
	SH3BP2	-0.266154	0.413251		TRAV23	-0.16601	0.293609
	ATG7	-0.194473	0.412844		ACTN1	-0.150737	0.286542
	ID2	-0.119619	0.412031		NDUFA2	-0.0906307	0.283422
	MDH2	-0.118274	0.409301		MAF	-0.234868	0.281383
	IFI30	-0.448451	0.409129		CXCL13	-0.447669	0.277689
	PYCR3	-0.257798	0.408808		NPRL3	-0.0841153	0.27428
	TSC2	-0.159806	0.407628		TRBV4-1	-0.116071	0.269297
	TIGIT	-0.27316	0.406208		CCL2	-0.562203	0.267669
	RDH14	-0.111818	0.404527		TRBV3-1	-0.250543	0.262748
	OAS3	-0.1368	0.398803		NME2	-0.104309	0.253627
	CREB1	-0.13058	0.394141		AURKA	-0.2242	0.25109
	TRBV18	-0.146389	0.391061		CD86	-0.220688	0.250122
	CKAP5	-0.123833	0.386627		TRBV15	-0.0930898	0.245595
	CXCL9	-0.484867	0.384964		BCL2L1	-0.117316	0.236789
	CASP3	-0.159934	0.38433		SMURF1	-0.100694	0.236624
	COX19	-0.168383	0.378872		PDHA1	-0.0778935	0.23657
	IL10	-1	0.376531		GNG10	-0.0851448	0.234544
	CXCL13	-0.556157	0.365392		NCAPD2	-0.109251	0.231897
	SGO2	-0.265303	0.363979		MKI67	-0.213649	0.225561
	SMARCA4	-0.0728628	0.363931		PIK3R1	-0.0828477	0.216669
	FLCN	-0.102374	0.361842		OXSM	-0.0896035	0.215596
	MTHFS	-0.205353	0.360849		CASP3	-0.100344	0.215061
	TRAV34	-0.374396	0.358466		VAV3	-0.0931094	0.214325
	SMC2	-0.0972115	0.356241		PRKCD	-0.0866695	0.206703
	TRAV1-1	-0.550197	0.355817		PCK2	-0.0733871	0.206698
	MAP3K7	-0.087161	0.350424		AHR	-0.107259	0.20464
	AKT2	-0.0834667	0.350063		RPTOR	-0.0924582	0.203361
	NEDD8	-0.0872146	0.34624		TRAV21	-0.112046	0.195598
	STAM	-0.11651	0.344492		CTNND1	-0.377701	0.190971
	SELPLG	-0.266646	0.341584		CD68	-0.154843	0.190771
	WDR45	-0.101364	0.335965		NEK2	-0.185348	0.180469
	CXCL1	-0.416666	0.331865		UBE2F	-0.107463	0.173482
	MX1	-0.234699	0.326991		CXCL11	-0.253497	0.168134
	SLC25A20	-0.111484	0.326934		TNFRSF11A	-0.138976	0.167876
	ACVR1B	-0.308753	0.323178		FOXO1	-0.0816061	0.165117
	DHFR2	-0.183581	0.32077		IDO1	-0.22878	0.162294
	TRIM34	-0.14543	0.318907		TRBV6-5	-0.113271	0.161366
	CD40	-0.775484	0.314882		JAG1	-0.0910109	0.159663
	NFAT5	-0.202649	0.310736		MT2A	-0.140128	0.157907
	TOX	-0.303616	0.307294		TCF7	-0.0949116	0.156884
	WAS	-0.0850535	0.304522		CD247	-0.0792533	0.156396
	DHRS4	-0.125805	0.302978		GZMB	-0.102675	0.152779
	IFNAR1	-0.0706666	0.299001		IKZF4	-0.12441	0.152456
	TRBV25-1	-0.314733	0.298482		CXCL2	-0.203125	0.14437
	FKBP1A	-0.083703	0.295947		IFI30	-0.173556	0.129727
	BUB1	-0.223142	0.29208		SHMT1	-0.0946369	0.129428
	CXCL2	-0.358146	0.282723		BUB1	-0.112073	0.129406
	TRAV13-2	-0.0908063	0.278433		FOXP3	-0.10652	0.12621
	ZAP70	-0.0816206	0.278386		ALDH1L2	-0.12608	0.1254
	TRBV5-1	-0.169058	0.275745		CD40	-0.347923	0.121994
	ACSL5	-0.0975499	0.275037		EBI3	-0.178501	0.118819
	TRAV8-3	-0.116058	0.274941		SGO2	-0.103932	0.118778
	PYCR2	-0.0920526	0.272096		CD27	-0.116707	0.11286
	NOTCH1	-0.118864	0.269344		BTBD6	-0.10231	0.111342
	TRBV5-4	-0.151118	0.269195		ISG15	-0.0877247	0.107374
	IL4R	-0.079793	0.259064		IL1A	-0.180705	0.104385
	PLCG1	-0.138819	0.258355		GZMH	-0.103332	0.101351
	LCK	-0.143682	0.257619		CISH	-0.0832424	0.099412
	TNFRSF11A	-0.197939	0.254797		SRR	-0.0912248	0.0948133
	MTHFD1	-0.0762474	0.253656		IGF1R	-0.121015	0.0809738
	NCAPG2	-0.126973	0.249357		IL9	-0.124058	0.0762194
	TRBV24-1	-0.191141	0.237509		IFI6	-0.0761351	0.0702535
	HIF1A	-0.12067	0.227337		KLRC1/2	-0.0812819	0.0651136
	PPP3CA	-0.127538	0.224728		SCD	-0.0793387	0.064352
	JAK2	-0.171051	0.224196		CXCL1	-0.0945879	0.0608664
	PRICKLE3	-0.191224	0.222244		TRAV1-1	-0.112768	0.0573633
	ARAF	-0.14439	0.219678		CCL1	-0.075377	0.0406068
	NCAPH	-0.152816	0.21802		MFN2	-0.0586298	0.505355
	CTNNA1	-0.157394	0.214479		CDC26	-0.0529773	0.464057
	PDHA1	-0.0716999	0.214258		COX7B	0.0697761	0.38433
	TRAV39	-0.0871326	0.213509		UBE2V1	0.0510364	0.356623
	MTHFR	-0.13234	0.210447		PPIA	0.0519541	0.29535
	MKI67	-0.199892	0.208454		RUNX3	0.0365005	0.285234
	TGIF2	-0.0745342	0.207831		NDUFB9	0.0585397	0.233632
	PYCR1	-0.0969321	0.207701		SEC22B	0.0614999	0.225515
	HLA-DRB1	-0.146362	0.207317		HDAC8	0.0641405	0.223826
	NEK2	-0.207074	0.20593		CHMP3	0.0491483	0.221838
	CCR7	-0.070419	0.198564		NRF1	0.0621146	0.219146
	STAT6	-0.0765027	0.197012		RAC2	0.0669777	0.216742
	PTPN6	-0.110787	0.193872		COX5B	0.0573506	0.21507
	ITGB2	-0.123229	0.191543		SERINC3	0.0528103	0.2037
	ACTN1	-0.108029	0.191236		NFATC2IP	0.0563756	0.203077
	NME2	-0.0813536	0.188373		PTPRC	0.0635306	0.201756
	MTHFD1L	-0.0802323	0.187488		GFM1	0.0559658	0.198471
	SHMT1	-0.130271	0.186964		TIMM17A	0.0625428	0.191701
	AHR	-0.0993452	0.186877		NMT1	0.0615486	0.187381
	TRAV23	-0.113143	0.184962		PARP1	-0.0639736	0.179957
	IL12RB1	-0.105232	0.179588		NDUFA1	-0.0492884	0.179738
	TRBV19	-0.0833557	0.179448		MTHFD2	0.0666656	0.177367
	PPT2	-0.426815	0.176736		TICAM1	0.0641303	0.172421
	BATF3	-0.0953879	0.1688		CKAP5	-0.0637813	0.170836
	BCL2	-0.137394	0.168624		FKBP1A	-0.0490897	0.155583
	TRBV4-2	-0.112383	0.166341		ACADVL	-0.028421	0.149982
	PFKL	-0.0979226	0.165716		TRGV3/5	0.0489488	0.14679
	IKBKE	-0.113579	0.161958		SKP1	-0.0338681	0.146612
	SMURF1	-0.0726037	0.158862		TRAV13-2	-0.0530903	0.146086
	TGFBR2	-0.073797	0.149561		FYN	0.0483555	0.139741
	TRBV3-1	-0.152003	0.145085		IL2RB	-0.0402179	0.139186
	CD6	-0.186579	0.13092		GOT1	0.0566913	0.137706
	TRBV5-6	-0.0797272	0.120255		XAF1	0.0624983	0.136094
	UBE2F	-0.077818	0.120051		RDH14	-0.0448424	0.132491
	ACVR2A	-0.156827	0.117412		JUNB	0.0604456	0.132142
	TRBV2	-0.100264	0.106002		SMAD2	-0.0357737	0.12921
	TRBV7-3	-0.106272	0.105811		CHMP4A	0.0421874	0.127938
	CD27	-0.0987945	0.0948191		NFIL3	0.0408092	0.127369
	TRAV9-2	-0.0766213	0.0928901		SOCS5	0.0528632	0.126006
	TRDC	-0.0921574	0.0890034		SMARCA4	-0.0300856	0.125175
	CCL28	-0.102623	0.0799203		RORA	-0.0547862	0.121006
	IL1RN	-0.0709218	0.0723602		TRIM34	-0.06283	0.119308
	ENTPD1	-0.0838316	0.0688423		GARS	-0.0391173	0.118888
	ACACA	-0.0861566	0.0680129		PRKAB2	0.0511044	0.118236
	TNFSF13B	-0.0976967	0.0621401		MTHFD1	-0.0395685	0.118001
	EBI3	-0.0814741	0.0506536		TRBV28	0.0533143	0.117343
	IL6	-0.0740006	0.045048		DOCK2	0.0391215	0.117175
	SDHB	0.06904	0.800319		TRAV8-2	0.0697644	0.116406
	ATP5MG	-0.0577447	0.471192		DVL2	0.0444029	0.115132
	UBE2I	-0.066145	0.445459		CCR7	0.0433926	0.114855
	PPIA	0.0646015	0.392074		PHGDH	-0.0363517	0.114084
	TFAM	0.065221	0.381509		PSMA6	0.0564768	0.1133
	RUNX3	-0.0438966	0.361624		MPC2	0.0322635	0.113147
	SKP1	0.0692221	0.349622		CREB1	0.0455819	0.112238
	ATP5PD	-0.0649943	0.318693		TRBV19	0.0544478	0.109329
	ATP5MF	0.0584062	0.305167		SDHB	-0.0144458	0.107862
	OAT	0.0598981	0.269245		TOMM6	-0.047266	0.106136
	NDUFAB1	0.0620468	0.220154		UBE2I	-0.0202219	0.105824
	CHMP4A	-0.0653188	0.212121		NOTCH2	0.0362518	0.104256
	FH	-0.041083	0.201562		NDUFAB1	-0.031899	0.102362
	NR3C1	-0.0648596	0.200469		TRAV16	-0.04379	0.102113
	TRAV38-2	0.0599565	0.197598		COX19	-0.0545066	0.0999927
	SERINC3	-0.0492841	0.187647		GFER	-0.0339758	0.099344
	GARS	-0.0582418	0.187477		HSPE1	-0.0414657	0.099019
	JUN	0.0601009	0.179199		PLCG1	0.059998	0.0980658
	MPC2	-0.0482387	0.179193		NFKB2	-0.0439968	0.0979883
	TRAF3	-0.0418563	0.177273		CD96	0.03601	0.0977708
	COX16	0.0344197	0.175453		GNAI2	-0.0385149	0.0974459
	MAX	-0.0624446	0.175245		UQCRQ	-0.0355292	0.0958687
	COX5B	-0.0467441	0.168823		TFRC	-0.0193626	0.0943791
	CDC42	0.0346919	0.16829		MIF	0.0363459	0.0912847
	GOT1	-0.0673463	0.167623		TRAV29	-0.0453568	0.0912192
	CS	-0.0461082	0.160623		WAS	0.0301925	0.0908369
	PARP1	-0.0556116	0.152422		CPT1A	-0.0375171	0.0906913
	TNFRSF9	0.0577155	0.147427		IFIT1	0.0616458	0.089103
	ACOT2	-0.0608252	0.140806		ATP5MG	0.0143436	0.088054
	CHMP3	-0.0330421	0.139292		LAMP2	0.0132558	0.0870909
	STAT4	0.0534982	0.138398		TFAM	0.0187193	0.0870238
	COX7A2	0.0438148	0.137012		VAV1	-0.0522601	0.0860976
	TRAV12-1	0.0606532	0.135927		ALDOA	0.0468652	0.0852297
	TRBV27	0.050187	0.132545		TRAT1	0.0602894	0.0850214
	NDUFA1	0.0377592	0.132193		TP53	-0.0294051	0.0845989
	TRGV3/5	0.042659	0.125547		PML	0.0435838	0.0841956
	SLC3A2	-0.0416813	0.123832		COX4I1	-0.0310352	0.0827525
	ATP6V1F	0.0409242	0.123273		NAA20	-0.0173034	0.0826406
	SH2D1A	0.0580663	0.12189		DGLUCY	-0.0450239	0.0798585
	USP18	-0.0657491	0.120533		COX16	0.0170498	0.0797465
	CD3G	-0.0472904	0.120038		SMAD5	0.0218312	0.0796096
	TRAV6	0.0507151	0.1189		OAT	0.0207501	0.0795203
	PIK3R1	-0.0479917	0.116072		CD45R0	-0.0445821	0.0782243
	CTSD	-0.0403577	0.113994		PSMA3	0.0286758	0.0779919
	PRKCD	0.0502611	0.110084		CDC42	0.0170162	0.075911
	TRBV29-1	-0.0446168	0.104802		PYCR1	-0.0394893	0.0755506
	RBX1	0.0255368	0.102735		TRAV14	0.0398796	0.0740705
	TRBV12-3	0.0560104	0.101607		PRKCB	0.032175	0.0736679
	TKT	0.0595659	0.0990951		DECR1	-0.028173	0.0731748
	RPTOR	0.0482552	0.0959249		STAT2	-0.0425395	0.0727404
	TICAM1	-0.0384431	0.0957728		ATP5MF	0.0167427	0.072154
	TRBV11-2	0.0382193	0.0918483		HADHB	-0.0268269	0.0706414
	TRAC	0.0319816	0.0915073		OAS1	-0.0389649	0.0696558
	NDUFA2	0.0333652	0.0888381		IL6ST	0.0606805	0.0681162
	IDH3A	0.0419082	0.0885761		DAP3	-0.0279714	0.068082
	TRAF5	-0.0703557	0.0859098		NOTCH1	0.0353241	0.0679208
	LAT	-0.0315406	0.0848209		ATP6V1F	0.0237415	0.0679036
	TFB2M	0.0341873	0.0843844		TRIM33	0.0247813	0.0665195
	DIABLO	-0.0248465	0.0843631		IFNAR1	-0.0190497	0.0663912
	PTK2B	0.030716	0.08083		ICAM1	0.0342986	0.0654385
	USP15	-0.028151	0.0806717		RORC	0.0348096	0.0651553
	TNFRSF10B	-0.029243	0.0802903		NCAPH	0.0510183	0.0636787
	PTGER2	-0.0634579	0.0794981		JAK2	-0.0540448	0.0617242
	NDUFB9	-0.0226955	0.0792998		MAML3	0.0612144	0.0601258
	TRBV10-3	-0.0224075	0.0786912		SH3BP2	0.0502569	0.0597787
	SOCS4	0.0375723	0.0748277		HACD4	0.0454828	0.0593852
	OPA1	0.0242417	0.0742043		LAT	0.0224097	0.0587297
	TRBV6-1	-0.0543398	0.0735322		PKM	0.0239351	0.0577932
	TRAV2	-0.0329894	0.0729922		TRDC	-0.0609428	0.0571185
	DDIT4	0.0505959	0.0709672		COX6B1	0.0186105	0.0568919
	TRBC1/2	0.0361389	0.0703139		TBX21	-0.0700432	0.0568347
	MID1IP1	0.0373899	0.0691571		TAOK2	0.0275463	0.056828
	GATA3	-0.0279519	0.0682528		USP18	0.0328338	0.0567372
	PRKCB	-0.0282597	0.0642295		AKT1	-0.0264992	0.0566769
	NFIL3	0.0209894	0.061507		STAT3	-0.0360773	0.0563715
	UQCR10	0.0178173	0.0596371		PLCB2	-0.0351894	0.0559013
	GLS	0.0291268	0.0594318		SMC2	-0.0191878	0.0555175
	PKM	-0.0243724	0.0589016		ATG7	-0.0341839	0.0554646
	MAML3	-0.0606959	0.0588137		NEDD8	0.0175012	0.0547424
	CD3E	0.0102226	0.0586981		IFNGR1	-0.0180078	0.0537143
	HLA-E	0.0460135	0.0583703		MYC	-0.0448204	0.0536996
	GPI	0.0479413	0.0583423		FASN	0.0372535	0.0528251
	PTCD1	-0.0327486	0.0578828		OAS2	0.0311586	0.0517857
	CDC26	0.00873619	0.0560149		SP100	0.0181774	0.0488339
	TRAV21	-0.0355564	0.055715		ACAD10	-0.0326416	0.046455
	STAT3	-0.0355835	0.055555		TRBV7-8	0.020699	0.0458472
	MAP2K2	-0.0304411	0.0554804		TOX	-0.0554951	0.0450734
	COX7C	-0.0194091	0.0537055		SHMT2	-0.0157567	0.0449814
	NFKB2	-0.0250132	0.0533356		C3	-0.0652304	0.044078
	TRBV15	0.0232957	0.0518747		CD9	-0.0504347	0.0437919
	MAGED1	0.0228357	0.0501133		TRAV25	0.027965	0.0437622
	PSMA6	-0.0264297	0.0498864		APC	-0.0282337	0.0427765
	IL16	0.0431546	0.0490059		PDCD1LG2	0.0689474	0.0424347
	CD274	-0.0598715	0.0462817		IRF9	-0.0139331	0.040737
	FYN	0.0173718	0.0459017		TFB2M	-0.0170835	0.0404138
	TBX21	-0.0568745	0.0456369		STAM	-0.0146397	0.0397389
	CD80	-0.0312671	0.0447996		ERAP2	-0.0437699	0.0391743
	LTB	0.0608952	0.0436932		TRBV7-3	0.0416929	0.0388804
	TRBV6-9	-0.0196862	0.0435857		JAK1	0.0158805	0.0370904
	PRDM1	-0.0232644	0.0435583		RBX1	0.00981232	0.0369764
	TRBV6-5	-0.0337707	0.0432164		GATA3	-0.0153869	0.0363609
	TIMM23	-0.014603	0.0416871		HSPA9	-0.0130614	0.0361012
	NMT1	-0.0155213	0.041296		STAT1	0.016998	0.0357747
	TRAV26-2	0.0345384	0.0407278		SOS2	-0.0113975	0.0338525
	PPAT	0.0170549	0.0402405		NME1	-0.0158711	0.0325113
	RARG	-0.0360497	0.0368518		KLRD1	-0.0668034	0.0317096
	LAMP2	-0.00585619	0.0365624		TIGIT	-0.0279511	0.031138
	CCR5	0.0397705	0.035093		PPP3CA	0.0204227	0.0303618
	UQCRQ	-0.0137662	0.0349442		PFKL	-0.0202749	0.0302717
	HSPA9	0.0123946	0.0341842		TKT	0.0188831	0.0293329
	HLA-DRA	-0.0254226	0.0336145		IFITM3	0.0436112	0.0292044
	SPIB	0.0366807	0.0333757		LAMTOR1	-0.0109041	0.0286667
	KLRD1	-0.0692157	0.0329296		TRAV27	0.0202996	0.0282181
	MTHFD2	0.0138555	0.0322574		MX1	0.0258326	0.0281629
	IRF8	-0.0371952	0.0321552		CXCL10	-0.0442097	0.0278199
	MAML2	0.0268819	0.0319575		RDH10	0.0193736	0.0270353
	LPAR6	0.0431718	0.031927		CD80	0.0188502	0.026538
	IL12RB2	-0.0235745	0.0304933		NCR3	0.0305883	0.0254681
	TRAV24	0.026967	0.0303259		STAT5A	0.0244856	0.02527
	IL2RG	0.0187599	0.0292211		HMGCR	-0.0118602	0.0248841
	CCR2	0.0324215	0.0278633		TRBC1/2	0.0133758	0.0248417
	PPARA	-0.0112503	0.0272349		CTNNA1	-0.0212494	0.0244032
	TRBV30	-0.0327156	0.0266616		TRAV6	0.0113823	0.0239079
	FOXP3	0.02584	0.0265884		IFIT2	-0.0383039	0.0234941
	TRBV7-2	0.0254226	0.0264877		IFI35	-0.0127896	0.0232948
	FNIP1	-0.00579221	0.0258158		STAT5B	0.0122041	0.0230095
	IL9	0.043346	0.0251557		TNFRSF9	0.00980866	0.0222232
	SLC7A5	-0.00964551	0.0250788		SELPLG	-0.0227201	0.0220135
	IL6ST	-0.0230861	0.0247626		TRBV6-9	-0.0097905	0.0211748
	BCL2L1	-0.0145593	0.0243495		TRBV4-2	-0.0156987	0.0204136
	GART	-0.00873936	0.0240862		LAG3	-0.0155932	0.0200421
	IL26	0.022139	0.0239999		TRBV6-2	0.0397097	0.0187554
	MIF	0.0100319	0.0235289		TRGC2	-0.0359793	0.0184507
	IL10RA	-0.0184314	0.023305		SMAD3	-0.0148692	0.0177235
	CCNC	-0.0059054	0.0232745		PSMA2	-0.00596706	0.0174378
	ALDOC	0.0373534	0.0230498		PFKFB4	-0.0658084	0.0162951
	CD99	0.0217959	0.0223821		SLAMF7	0.0158319	0.0145816
	IKZF2	0.0369082	0.0216101		MTHFR	-0.0107664	0.0145313
	CD8B	-0.013787	0.0202895		ENTPD1	0.0186759	0.0144537
	COX6C	-0.00535271	0.0191065		DHRS4	-0.00759715	0.0143521
	MCAT	0.0225426	0.0188917		CS	-0.00469144	0.0141831
	TRAV20	0.00908486	0.0172817		TRBV9	-0.00769166	0.0130257
	CD45RA	0.0208335	0.0166736		TRBV2	-0.0126664	0.0122017
	TRAV26-1	-0.00783366	0.0158882		SLC27A3	-0.0175584	0.0109123
	TRAV27	0.0105692	0.0145616		MAP3K7	0.00344034	0.0103627
	TRAV3	0.0130091	0.0130219		PGAM1	0.00773895	0.0103051
	DAP3	0.00542928	0.0124635		TRBV20-1	0.00267056	0.0102155
	TRAV16	0.0058232	0.0124427		GADD45B	0.0113463	0.00990198
	COX4I1	0.004281	0.0122445		IRF3	0.0119726	0.00731629
	TRAV10	0.00893313	0.0117228		TRAV36	0.00403551	0.00630147
	PSMA2	-0.00347634	0.010076		TRAF6	-0.00259478	0.00604031
	JUNB	-0.00504944	0.0097653		TRAV3	-0.00578235	0.00573056
	CD7	-0.008474	0.00940787		TRBV24-1	-0.00503559	0.00511501
	TRAF6	-0.0039689	0.00925665		IDH3A	0.00237768	0.00460645
	RORC	-0.00455828	0.00826013		NCAPG2	-0.00235414	0.00371222
	TRAV8-6	-0.00706166	0.00803517		TRBV6-1	-0.00287104	0.00360914
	MR1	0.00481702	0.00598034		CCNC	-0.000893637	0.00344491
	IL32	-0.00361185	0.00579713		TRAV9-2	-0.00283716	0.00313601
	HAVCR2	-0.0021989	0.00542547		TRBV29-1	-0.00115277	0.00244715
	TRAV35	0.00682127	0.00536582		CD38	0.00123159	0.00243934
	SERINC1	-0.00146855	0.00490571		IL13	0.00310591	0.00133822
	TRAV29	-0.00146989	0.00270896		IKZF2	0.0019352	0.00110621
	UBE2V1	-0.000133002	0.000685819		TRAV10	0	0
	RPL3	-0.000218078	0.000513737		TRBV13	0	0
	ACSF2	0	0		ACSF2	0	0
	ACVR1C	0	0		ACVR1C	0	0
	ALDH1L1	0	0		ALDH1L1	0	0
	ALDH8A1	0	0		ALDH8A1	0	0
	ANGPT2	0	0		ANGPT2	0	0
	AREG	0	0		AREG	0	0
	B3GAT1	0	0		B3GAT1	0	0
	BLK	0	0		BLK	0	0
	CARD10	0	0		CARD10	0	0
	CCL11	0	0		CCL11	0	0
	CCL13	0	0		CCL13	0	0
	CCL14	0	0		CCL14	0	0
	CCL15	0	0		CCL15	0	0
	CCL16	0	0		CCL16	0	0
	CCL17	0	0		CCL17	0	0
	CCL18	0	0		CCL18	0	0
	CCL19	0	0		CCL19	0	0
	CCL21	0	0		CCL21	0	0
	CCL23	0	0		CCL23	0	0
	CCL24	0	0		CCL24	0	0
	CCL25	0	0		CCL25	0	0
	CCL26	0	0		CCL26	0	0
	CCL27	0	0		CCL27	0	0
	CCL7	0	0		CCL7	0	0
	CCL8	0	0		CCL8	0	0
	CCR6	0	0		CCR6	0	0
	CCR8	0	0		CCR8	0	0
	CD14	0	0		CD14	0	0
	CD163	0	0		CD163	0	0
	CD19	0	0		CD19	0	0
	CD1A	0	0		CD1A	0	0
	CD1D	0	0		CD1D	0	0
	CD209	0	0		CD209	0	0
	CD22	0	0		CD22	0	0
	CD244	0	0		CD244	0	0
	CD300C	0	0		CD300C	0	0
	CD300E	0	0		CD300E	0	0
	CD300LF	0	0		CD300LF	0	0
	CD33	0	0		CD33	0	0
	CEACAM3	0	0		CEACAM3	0	0
	CLDN1	0	0		CLDN1	0	0
	CLDN23	0	0		CLDN23	0	0
	CLDN3	0	0		CLDN3	0	0
	CLDN4	0	0		CLDN4	0	0
	CLDN7	0	0		CLDN7	0	0
	CMKLR1	0	0		CMKLR1	0	0
	COLEC12	0	0		COLEC12	0	0
	CPA3	0	0		CPA3	0	0
	CRLF2	0	0		CRLF2	0	0
	CSF2RA	0	0		CSF2RA	0	0
	CSF3	0	0		CSF3	0	0
	CSF3R	0	0		CSF3R	0	0
	CX3CL1	0	0		CX3CL1	0	0
	CX3CR1	0	0		CX3CR1	0	0
	CXCL12	0	0		CXCL12	0	0
	CXCL14	0	0		CXCL14	0	0
	CXCL16	0	0		CXCL16	0	0
	CXCL3	0	0		CXCL3	0	0
	CXCL5	0	0		CXCL5	0	0
	CXCL6	0	0		CXCL6	0	0
	CXCR5	0	0		CXCR5	0	0
	CXCR6	0	0		CXCR6	0	0
	CYBB	0	0		CYBB	0	0
	DLL1	0	0		DLL1	0	0
	EGF	0	0		EGF	0	0
	ENTPD2	0	0		ENTPD2	0	0
	EOMES	0	0		EOMES	0	0
	FAM30A	0	0		FAM30A	0	0
	FCAR	0	0		FCAR	0	0
	FCGR3A/B	0	0		FCGR3A/B	0	0
	FCRL2	0	0		FCRL2	0	0
	FPR1	0	0		FPR1	0	0
	GLS2	0	0		GLS2	0	0
	GNLY	0	0		GNLY	0	0
	GRK4	0	0		GRK4	0	0
	GZMK	0	0		GZMK	0	0
	HDC	0	0		HDC	0	0
	HK3	0	0		HK3	0	0
	HLA-DQA1	0	0		HLA-DQA1	0	0
	ICOSLG	0	0		ICOSLG	0	0
	IDO2	0	0		IDO2	0	0
	IFNA1	0	0		IFNA1	0	0
	IFNB1	0	0		IFNB1	0	0
	IL12A	0	0		IL12A	0	0
	IL12B	0	0		IL12B	0	0
	IL15	0	0		IL15	0	0
	IL17A	0	0		IL17A	0	0
	IL17C	0	0		IL17C	0	0
	IL17F	0	0		IL17F	0	0
	IL18	0	0		IL18	0	0
	IL19	0	0		IL19	0	0
	IL1B	0	0		IL1B	0	0
	IL1F10	0	0		IL1F10	0	0
	IL1R1	0	0		IL1R1	0	0
	IL20	0	0		IL20	0	0
	IL21	0	0		IL21	0	0
	IL22	0	0		IL22	0	0
	IL25	0	0		IL25	0	0
	IL27	0	0		IL27	0	0
	IL33	0	0		IL33	0	0
	IL36A	0	0		IL36A	0	0
	IL36B	0	0		IL36B	0	0
	IL36G	0	0		IL36G	0	0
	IL36RN	0	0		IL36RN	0	0
	IL37	0	0		IL37	0	0
	IL3RA	0	0		IL3RA	0	0
	IL4	0	0		IL4	0	0
	IL5	0	0		IL5	0	0
	IL6R	0	0		IL6R	0	0
	IL7	0	0		IL7	0	0
	ITGAM	0	0		ITGAM	0	0
	KIR3DL1/2	0	0		KIR3DL1/2	0	0
	KLRB1	0	0		KLRB1	0	0
	KLRF1	0	0		KLRF1	0	0
	KLRG1	0	0		KLRG1	0	0
	KYAT1	0	0		KYAT1	0	0
	LDHC	0	0		LDHC	0	0
	LEFTY1	0	0		LEFTY1	0	0
	LILRA1	0	0		LILRA1	0	0
	LILRA5	0	0		LILRA5	0	0
	LILRB2	0	0		LILRB2	0	0
	LILRB3	0	0		LILRB3	0	0
	LILRB4	0	0		LILRB4	0	0
	LNX1	0	0		LNX1	0	0
	MAPK12	0	0		MAPK12	0	0
	MDFIC	0	0		MDFIC	0	0
	MINOS1	0	0		MINOS1	0	0
	MMP2	0	0		MMP2	0	0
	MMP9	0	0		MMP9	0	0
	MS4A1	0	0		MS4A1	0	0
	MS4A2	0	0		MS4A2	0	0
	MS4A4A	0	0		MS4A4A	0	0
	MYL9	0	0		MYL9	0	0
	NCAM1	0	0		NCAM1	0	0
	NCR1	0	0		NCR1	0	0
	NCR2	0	0		NCR2	0	0
	NOD2	0	0		NOD2	0	0
	NRL	0	0		NRL	0	0
	PDGFRA	0	0		PDGFRA	0	0
	PDPN	0	0		PDPN	0	0
	PIDD1	0	0		PIDD1	0	0
	PIK3R2	0	0		PIK3R2	0	0
	PIK3R3	0	0		PIK3R3	0	0
	PLA2G4B	0	0		PLA2G4B	0	0
	PLCB3	0	0		PLCB3	0	0
	PNOC	0	0		PNOC	0	0
	PPARGC1A	0	0		PPARGC1A	0	0
	PROCR	0	0		PROCR	0	0
	PTGDR2	0	0		PTGDR2	0	0
	PTGS1	0	0		PTGS1	0	0
	RAG2	0	0		RAG2	0	0
	RARB	0	0		RARB	0	0
	RDH5	0	0		RDH5	0	0
	RIMKLA	0	0		RIMKLA	0	0
	S100A12	0	0		S100A12	0	0
	SERINC4	0	0		SERINC4	0	0
	SGK3	0	0		SGK3	0	0
	SIGLEC5	0	0		SIGLEC5	0	0
	SLC2A11	0	0		SLC2A11	0	0
	SLC2A2	0	0		SLC2A2	0	0
	SRC	0	0		SRC	0	0
	TCL1A	0	0		TCL1A	0	0
	TERT	0	0		TERT	0	0
	TLR2	0	0		TLR2	0	0
	TLR4	0	0		TLR4	0	0
	TLR9	0	0		TLR9	0	0
	TNFRSF17	0	0		TNFRSF17	0	0
	TPSAB1/B2	0	0		TPSAB1/B2	0	0
	TRAV11	0	0		TRAV11	0	0
	TRAV18	0	0		TRAV18	0	0
	TRAV40	0	0		TRAV40	0	0
	TRAV7	0	0		TRAV7	0	0
	TRAV9-1	0	0		TRAV9-1	0	0
	TRBV10-1	0	0		TRBV10-1	0	0
	TRBV10-2	0	0		TRBV10-2	0	0
	TRBV11-1	0	0		TRBV11-1	0	0
	TRBV11-3	0	0		TRBV11-3	0	0
	TRBV12-5	0	0		TRBV12-5	0	0
	TRBV16	0	0		TRBV16	0	0
	TRBV5-5	0	0		TRBV5-5	0	0
	TRBV5-8	0	0		TRBV5-8	0	0
	TRBV6-4	0	0		TRBV6-4	0	0
	TRBV6-8	0	0		TRBV6-8	0	0
	TRBV7-4	0	0		TRBV7-4	0	0
	TRBV7-7	0	0		TRBV7-7	0	0
	TRDV2	0	0		TRDV2	0	0
	TRDV3	0	0		TRDV3	0	0
	TREM1	0	0		TREM1	0	0
	TRGC1	0	0		TRGC1	0	0
	TRGV2	0	0		TRGV2	0	0
	TRGV4	0	0		TRGV4	0	0
	TRGV8	0	0		TRGV8	0	0
	TRGV9	0	0		TRGV9	0	0
	TRIM10	0	0		TRIM10	0	0
	TRIM31	0	0		TRIM31	0	0
	TYROBP	0	0		TYROBP	0	0
	ZBTB16	0	0		ZBTB16	0	0

## Sheet: Fig 5
5C
	CD4	0 Analytes		1 Analytes		2 Analytes		3 Analytes		4 Analytes		5+ Analytes
	LA HER2-28Z	ND1	ND2	ND1	ND2	ND1	ND2	ND1	ND2	ND1	ND2	ND1	ND2
	Mock	93.57	73.15	6.43	21.36	0	2.01	0	0	0	0	0	0
	PD-1 KO	78.42	70.54	17.99	14.94	2.88	3.1	0.72	0	0	0.78	0	0
	CD8	0 Analytes		1 Analytes		2 Analytes		3 Analytes		4 Analytes		5+ Analytes
	LA HER2-28Z	ND1	ND2	ND1	ND2	ND1	ND2	ND1	ND2	ND1	ND2	ND1	ND2
	Mock	88.04	69.19	10.53	29.8	1.44	0.51	0	0	0	0	0	0.51
	PD-1 KO	65.23	72.41	31.64	25.62	1.17	0.99	0.39	0	0	0.99	1.56	0
5D
	CD4	0 Analytes		1 Analytes		2 Analytes		3 Analytes		4 Analytes		5+ Analytes
	HA HER2-28Z	ND1	ND2	ND1	ND2	ND1	ND2	ND1	ND2	ND1	ND2	ND1	ND2
	Mock	52.27	56.36	24.43	27.73	7.39	8.18	4.55	4.09	4.55	2.27	6.82	1.36
	PD-1 KO	63.57	36.61	21.65	31.15	6.19	10.38	3.09	4.92	2.75	6.01	2.75	10.93
	CD8	0 Analytes		1 Analytes		2 Analytes		3 Analytes		4 Analytes		5+ Analytes
	HA HER2-28Z	ND1	ND2	ND1	ND2	ND1	ND2	ND1	ND2	ND1	ND2	ND1	ND2
	Mock	44.66	43.02	40.29	43.02	7.77	4.65	4.85	3.49	0.97	2.33	1.46	3.49
	PD-1 KO	37.11	12.66	49.61	54.43	7.03	11.39	3.13	5.06	1.56	10.13	1.56	6.33
5E
	CD4	Effector PSI		Stimulatory PSI		Chemoattractive PSI		Regulatory PSI		Inflammatory PSI
	LA HER2-28Z	ND1	ND2	ND1	ND2	ND1	ND2	ND1	ND2	ND1	ND2
	CAR-T Mock	0	23.91	0	0	0	4.97	0	0	0	0
	CAR-T PD-1 KO	32.18	55.39	6.2	0	4.89	9.35	0	0	5.28	0
	CD8	Effector PSI		Stimulatory PSI		Chemoattractive PSI		Regulatory PSI		Inflammatory PSI
	LA HER2-28Z	ND1	ND2	ND1	ND2	ND1	ND2	ND1	ND2	ND1	ND2
	CAR-T Mock	5.96	23.79	0	3.98	2.12	1.38	4.81	0	2.79	0
	CAR-T PD-1 KO	46.89	23.43	14.84	3.87	13.99	12.02	1.55	0	0	0
5F
	CD4	Effector PSI		Stimulatory PSI		Chemoattractive PSI		Regulatory PSI		Inflammatory PSI
	HA HER2-28Z	ND1	ND2	ND1	ND2	ND1	ND2	ND1	ND2	ND1	ND2
	CAR-T Mock	129.54	109.51	45.33	50.41	65.35	87.6	11.12	12.75	43.31	80.3
	CAR-T PD-1 KO	168.07	230	27.69	163.59	44.86	252.14	2.74	28.5	8.24	193.27
	CD8	Effector PSI		Stimulatory PSI		Chemoattractive PSI		Regulatory PSI		Inflammatory PSI
	HA HER2-28Z	ND1	ND2	ND1	ND2	ND1	ND2	ND1	ND2	ND1	ND2
	CAR-T Mock	191.18	106.27	110.14	52.97	178.95	86.05	27.46	11.89	126.84	42.17
	CAR-T PD-1 KO	182.81	131.07	72.45	219.68	55.24	246.8	4.16	50.22	37.46	281.28
5H
	LA HER2-28z		LA HER2-28z			HA HER2-28z		HA HER2-28z
	Mock CAR-T	PD-1 KO CAR-T	Mock CAR-T	PD-1 KO CAR-T		Mock CAR-T	PD-1 KO CAR-T	Mock CAR-T	PD-1 KO CAR-T
	7.225	15.35	1	2.1		6.6	9	1	1.4
	7	12.55	1	1.8		6.12	8	1	1.3
	10.8	15.3	1	1.4		10.89	11.4	1	1
	13.4	25.1	1	1.9		8.855	9.39	1	1.1
	5.34	6.775	1	1.3		7.28	7.25	1	1

## Sheet: Fig 6
6B
		Epidermal keratinocytes					Pulmonary artery endothelial					Pulmonary artery smooth muscle					Renal epithelial
		Control T cells	HA Mock	HA PD-1 KO	LA Mock	LA PD-1 KO	Control T cells	HA Mock	HA PD-1 KO	LA Mock	LA PD-1 KO	Control T cells	HA Mock	HA PD-1 KO	LA Mock	LA PD-1 KO	Control T cells	HA Mock	HA PD-1 KO	LA Mock	LA PD-1 KO
	ND1	2.77	29.5	27.8	6.855	8.425	3.59	32.35	31.9	5.955	5.87	1.555	14.4	12.465	4.205	3.52	8.195	21.15	21.9	12.15	12.15
	ND2	5.795	29.65	27.1	5.02	5.345	3.5	44.8	39.15	8.035	7.445	1.445	8.72	11.05	4.8	2.855	6.02	25.6	23.7	14.8	11.1
	ND3	4.425	26.95	25.65	5.235	4	6.485	30.4	32.2	5.81	8.62	4.15	12.7	14.1	3.315	3.965		22.6	21.1
6C
		Epidermal keratinocytes					Pulmonary artery endothelial					Pulmonary artery smooth muscle					Renal epithelial
		Control T cells	HA Mock	HA PD-1 KO	LA Mock	LA PD-1 KO	Control T cells	HA Mock	HA PD-1 KO	LA Mock	LA PD-1 KO	Control T cells	HA Mock	HA PD-1 KO	LA Mock	LA PD-1 KO	Control T cells	HA Mock	HA PD-1 KO	LA Mock	LA PD-1 KO
	ND1	3.87	50.13	65.34	4.09	4.29	4.15	275.57	263.84	4.17	4.38	4.59	284.08	355.76	4.22	4.67	4.6	492	645.47	4.36	4.82
	ND2	3.78	44.36	61.46	4.29	4.18	4.16	139.55	129.87	4.4	4.69	4.27	140.13	180.48	4.5	4.7	4.99	226.37	278.45	4.84	5.02
	ND3	4.08	78.07	100.96	4.31	4.35	4.06	315.71	324.96	4.75	4.89	4.85	200.03	313.89	4.59	4.62	4.37	388	492.35	4.92	5.81

## Sheet: Fig 7
7A
		LA HER2-28Z		LA HER2-28Z
		Mock CAR-T	PD-1 KO CAR-T	Mock CAR-T	PD-1 KO CAR-T
	HER2 Only (50)	717.578	492.718	1	0.7
	0,005	11.8	132.6	1	11.2
	0,05	41.1	281.3	1	6.8
	0,5	4.3	297	1	69.4
	5	10.8	387.1	1	35.9
7B
		HA HER2-28Z		HA HER2-28Z
		Mock CAR-T	PD-1 KO CAR-T	Mock CAR-T	PD-1 KO CAR-T
	HER2 Only (50)	558.275	809.091	1	1.4
	0,005	356.8	271.3	1	0.8
	0,05	292.2	171.8	1	0.6
	0,5	289.6	104.7	1	0.4
	5	362.3	122	1	0.3
7C
	MDA-MB-468 PD-L1 High HER2 High
	LA HER2-28Z		HA HER2-28Z
	Mock	PD-1 KO	Mock	PD-1 KO
	6.5446	8.987	18.0141	15.1533
	8.0707	8.9772	19.9446	15.5304
	6.0446	10.262	25.9783	21.9304
7D
	MDA-MB-468 PD-L1 High HER2 Low
	LA HER2-28Z		HA HER2-28Z
	Mock	PD-1 KO	Mock	PD-1 KO
	0	0	2.5225	3.1135
	0	0	1.0985	1.04
	0	0	1.9935	2.285
7F
	MDA-MB-468 PD-L1 High HER2 High
	LA HER2-28Z		HA HER2-28Z
	Mock	PD-1 KO	Mock	PD-1 KO
	5.02	8.11	12.17	13.01
	5.99	7.93	17.33	16.38
	5.3	9.23	18.93	15.63
7G
	MDA-MB-468 PD-L1 High HER2 Low
	LA HER2-28Z		HA HER2-28Z
	Mock	PD-1 KO	Mock	PD-1 KO
	0.25	0.13	11.5	17.1
	0.0665	0.093	6.175	10.005
	0.039	0.077	10.4	13.9
7I
	LA HER2-28Z Low CAR		LA HER2-28Z High CAR			LA HER2-28Z Low CAR		LA HER2-28Z High CAR
	Mock	PD-1 KO	Mock	PD-1 KO		Mock	PD-1 KO	Mock	PD-1 KO
	7.1075	19.845	53.0988	56.3027		1	2.79	1	1.06
	23.5517	36.0467	23.0391	23.416		1	1.53	1	1.02
	9.10355	15.7629	11.43	20.93		1	1.73	1	1.8
	24.8615	48.5946				1	1.95
	22.6364	35.2341				1	1.56
	42.5	73.5556				1	1.72
	23.2803	32.5265				1	1.4
	HA HER2-28Z Low CAR		HA HER2-28Z High CAR			HA HER2-28Z Low CAR		HA HER2-28Z High CAR
	Mock	PD-1 KO	Mock	PD-1 KO		Mock	PD-1 KO	Mock	PD-1 KO
	27.3762	28.7425	48.3518	60.3663		1	1.05	1	1.24848
	43.4842	39.4572	41.6379	41.7557		1	0.91	1	1.00283
	105.534	127.584	110.208	164.861		1	1.21	1	1.5

## Sheet: Fig 8
8B
		SKOV3 WT
	Day post treatment	Control T-cells										LA HER2-ICOSZ Mock										LA HER2-ICOSZ PD-1 KO
	-1	78.99	199.79	110.87	91.19	108.37	75.04	134.88	127.59	90.32	130.06	127.59	96.62	87.78	134.85	77.23	147.98	80.7	79.29	199.79	89.72	154.93	93.45	140.89	156.56	140.89	103.92	89.2	81.41	162.1	95.03
	4	120.78	343.53	235.11	92.03	219.86	79.29	186.96	165.92	179.19	205.8	202.69	133	187.29	202.69	117.21	205.88	77.87	139.4	320.38	154.85	164.04	130.83	224.35	348.53	181.4	128.18	154.85	69.38	228.08	148.07
	8	165.88	602.14	316.86	145.14	192.74	140.89	199.43	196.89	229.63	228.8	232.87	116.65	161.49	184.74	151.97	209.4	68.07	180.98	376.84	114.04	232.28	145.47	287.31	457.39	181.4	152.97	112.73	130.06	306.79	221.72
	13	383.75	791.95	528.01	200.12	248.35	150.95	414.36	278.12	341.81	350.4	96.87	93.59	174.5	252.32	204.41	174.5	78.54	150.13	397.22	99.42	399.01	194.44	120.38	394.43	145.14	84.44	125.89	179.49	148.91	103.82
	18	719.07	1286.37	855.3	295.44	321.03	272.19	455.76	360.71	500.46	423.04	77.94	82.47	281.03	298.24	324.64	235.62	57.26	116.87	664.97	265.07	398.67	262.13	131.46	136.86	118.79	130.34	114.04	244.46	58.32	74.17
	22	1246.9	1884.96	1024.96	364.32	594.37	294.1	750.45	493.54	572.56	432.6	51.95	80.35	341.51	425.69	385.87	251.02	55.75	105.47	934.82	303.36	572.56	416.25	57.26	69.38	125.13	159	115.62	350.4	50.68	45.24
	27											37.7	70.29	510.38	555.85	615.25	398.45	68.36	277.53	1155.63	540.46	834.59	574.05	50.81	52.21	114.04	177.68	93.01	318.56	35.6	41.89
	32											41.56	102.95	715.4	1022.66	787.19	566.17	100.16	514.28	1679.5	848.97	900.59	690.12	162.18	14.14	236.04	294.1	115.62	456.22	4.19	65.45
	36											43.57	171.08	1293.91	1288.04	945.85	594.64	189.2	605.97	2097.02	926.09	1329.53	1053.57	168.78	0	404.88	496.36	133	612.84	0	72
		SKOV3 WT
	Day post treatment	Control T-cells							HA HER2-ICOSZ Mock								HA HER2-28Z PD-1 KO
	-1	152.6	199.4	226	95.6	220.4	115	112.3	161.9	237.3	93.4	254.4	220.9	229.7	133.8	230	166.3	179.2	346.3	260.8	185.7	184.5	87.8	211.1
	4	200.9	279.4	309.8	100	332.5	144.2	184.7	223.6	301.1	103.8	381.8	357.3	281.5	220.4	318.6	227	241.2	397.2	390.2	271.2	249.4	106.1	269.9
	7	238.6	339.9	351	128.8	360.6	204.4	254.8	232.7	323.6	94.9	470.6	380.5	310.2	226	362.7	285.6	298	469.8	443.2	282.5	302.6	163	326.9
	12	419.9	484.6	510.4	206.2	427.2	219.4	274.8	238.9	298.2	33.5	195.2	355.6	277.8	171.6	96.9	193.7	189.9	586.4	448.3	97.7	171.9	103	130.1
	17	461.9	644.4	696.6	197.4	614.2	287.3	410.6	217.9	305.7	0	63.6	206.5	105.1	14.1	18.8	79.8	58.3	735.4	328.8	14.1	96.6	14.1	18.8
	21	560.3	849.1	853.8	321.7	785.3	351	482.5	235.9	407.6	0	33.5	122.7	33.5	0	0	65.5	14.1	791.3	324.6	14.1	41.9	0	14.1
	26	600.3	713.4	1022.5	365.3	1222	532.1	582.9	136.7	626.5	0	113.1	150.4	0	0	0	0	0	1137.8	364	0	0	0	0
	31	533	859.6	869.2	468.7	1562.6	695.4	963	148.9	726.8	0	0	157.1	0	0	0	0	0	1472	468.1	0	0	0	0
	38								151.7	927.9	0	0	181.6	0	0	0	0	0	1659.1	478.6	0	0	0	0
8C
	IFN-γ				IL-2					IFN-γ				IL-2
	Mock CAR-T	PD-1 KO CAR-T	Mock CAR-T + anti PD-1	Mock CAR-T + anti PD-L1	Mock CAR-T	PD-1 KO CAR-T	Mock CAR-T + anti PD-1	Mock CAR-T + anti PD-L1		Mock CAR-T	PD-1 KO CAR-T	Mock CAR-T + anti PD-1	Mock CAR-T + anti PD-L1	Mock CAR-T	PD-1 KO CAR-T	Mock CAR-T + anti PD-1	Mock CAR-T + anti PD-L1
	15.727	18.133	16.269	17.223	4.695	5.876	5.955	5.8		1	1.2	1	1.1	1	1.2	1	1.1
	5.45715	6.95808	7.072		5.516	11.978				1	1.1	1		1	1.25
	15.151	16.661	15.295		5.063	6.169	10.797			1	1.3	1.3		1	2.17	1.96
8D
	Day post treatment	Control T-cells								LA HER2-BBZ Mock								LA HER2-BBZ PD-1 KO
	-1	147.55	88.25	109.2	171.6	130.5	205.9	239.7	171.9	96.28	148.94	101.8	118.22	210.4	160	168.8	243.3	81.16	135.72	134.9	158.5	196.1	198.1	151.7	128.3	221.7	171.1
	3	198.53	102.95	150.1	205.3	148.9	270.1	312.2	211.7	140.91	205.8	144.92	203.37	309.8	244.3	216.9	329.3	106.88	218.08	184	181.1	265.1	230.7	240	179.1	279.4	249.7
	6	201.92	115.68	160.8	247.4	192.7	367.9	422.5	270.1	181.19	290.83	142.9	236.15	372.5	276.3	279.8	374	104.43	269.52	233.4	480.2	324.9	330.9	335.5	251.8	345	347.7
	10	299.41	199.43	222.6	364.6	261.7	582.9	576.5	502.9	258.55	391.13	194.99	284.61	492.2	410.6	369.7	475.3	157.94	338.38	273.4	559.8	409.5	413.6	439.6	0	427.2	463.7
	15	443.87	237.17	273.2	506.7	405.5	735.4	815.7	572	318.09	455.27	203.24	361.91	475.5	518.3	418.4	394.3	219.08	385.37	338.5	686.4	425.7	523.4	494.3	418.9	522.8	545.9
	19	595.41	305.75	348	760.3	609.6	1143.2	1355.8	715.4	426.87	656.94	265.07	361.91	598.2	587.5	395.1	221.2	287.31	487.46	391.6	867	412.2	492.7	351.8	335.7	595.3	617.7
	23	756.22	323.9	390.2	880.7	680.4	1364.6	1530.2	831	532.01	509.65	298.02	533.32	704.1	758.9	156.6	91.6	263.79	514.95	462.3	1087.2	463.1	394	241.5	37.8	657	733
	28	1146.06	462.65	442	1145.4	728.7	1509.4	2248.2	1070.8	721.74	655.47	266.01	600.1	760.8	845.5	33.5	33.5	263.79	491.81	548.2	1241.9	522.2	373	33.5	33.5	737.3	757.2
	33									811.26	578.65	236.69	803.74	760.8	1178.1	0	0	271.43	463.42	732.9	1094.8	695.4	103.9	0	0	728.9	899.8
	37									1112.85	1107.88	251.43	1019.1	801	1456.8	0	0	339.09	501.74	925.9	760.4	858.7	0	0	0	498.1	1042.6
	42									1108.72	1345.51	125.06	1449.55	1263.6	1852.7	0	0	525.9	352.67	1167.6	733	1155.5	0	0	0	653.7	1300.8
8E
	IFN-γ				IL-2					IFN-γ				IL-2
	Mock CAR-T	PD-1 KO CAR-T	Mock CAR-T + anti PD-1	Mock CAR-T + anti PD-L1	Mock CAR-T	PD-1 KO CAR-T	Mock CAR-T + anti PD-1	Mock CAR-T + anti PD-L1		Mock CAR-T	PD-1 KO CAR-T	Mock CAR-T + anti PD-1	Mock CAR-T + anti PD-L1	Mock CAR-T	PD-1 KO CAR-T	Mock CAR-T + anti PD-1	Mock CAR-T + anti PD-L1
	13.7	20.075	18.7938	20.7625	19.045	28.645	27.12	30.545		1	1.4653	1.3718	1.5155	1	1.5041	1.424	1.6038
	9.8563	14.5438	13.2938	15.825	12.52	17.845	20.045	20.52		1	1.4756	1.3488	1.6056	1	1.4253	1.601	1.639
	9.0438	14.575	13.7313	14.45	6.62	15.395	13.245	13.02		1	1.6116	1.5183	1.5978	1	2.3255	2.0008	1.9668
8F
	Day post treatment	Control T-cells						M11-28Z Mock														M11-28Z PD-1 KO
	-1	132.8	147.5	146.9	192.5	217.1	238	174.5	247.4	316.9	306.3	172.6	141.5	218.1	273.4	248	213.9	183.6	203.4	196.9	223.2	184.7	225.2	163	214.9	161.9	148.9	273.2	187.2	240	234.4
	3	198.1	153	150	216.7	277.8	321.4	177	331.9	372.5	304.9	249.7	198.1	336.7	312.2	262.1	266.7	206.9	219.4	232.6	242.8	227	256.6	260.8	223.6	262.3	222.6	294.1	234.9	308.3	299.3
	8	206.5	154.9	216.9	284.6	325.3	309.8	192.7	390.2	381.6	336.2	325.1	215	335.5	309.3	333.2	326	329.1	259.5	237.3	279.4	269.5	357	317.4	247.4	239.7	260.1	330.9	261.5	303.9	303
	13	359.4	197.3	245.5	387.3	390.2	381.6	264.7	492.7	485.8	397.4	220.4	198.1	344.7	341.5	317.4	266.8	355.6	269.2	203.2	232.2	254	199.5	212.1	196.9	235.6	109.4	192.4	183.6	150.1	187.3
	17	380.5	218.6	291.6	435	389.9	371.8	339.9	538.8	544	410.6	134.9	110	364.6	205.3	205.8	182.3	187.3	188.7	126.6	134.4	93.4	75.9	133	131.9	151.7	66.8	113	131.9	85.5	108.9
	22	356.3	259.1	398.9	494.3	497	443.2	344.3	523	585	517.3	82.1	60.3	389.9	157.1	112.7	161.7	100.4	106.9	116.9	114	55.5	53	90.1	110.6	0	0	47.7	70.8	42.5	43.6
	27	369.7	366.3	485.8	603.4	492.7	544	416.2	671.8	696.6	606	105.7	47.7	139.5	128.6	99.8	116.6	84	114.9	111	80.7	60.3	48.8	83.5	137.2	87	33.5	62.5	74.9	48.8	43.4
	30	385.9	359.9	506.7	574.2	544.5	566.5	439.3	722.3	598.4	611.6	60.3	33.5	95.6	126.3	78.5	103.8	85.5	110	116.9	85.5	62.9	43.6	90.3	124.7	96.2	47.7	56.2	65.5	47.7	54.4
	34	519.8	461.8	517.3	505.2	593.8	709.6	487.4	671.4	626.1	622.1	60.1	33.5	100.8	118	93.4	101.4	109.4	119.1	132.8	98.5	68.1	55.4	98.5	140.3	112.3	47.7	63.9	87.1	49.8	60.3
	41	565.5	531.2	468.7	579.1	612.6	900.2	381.6	591.2	793.9	670.2	93.6	27.8	116.9	143.4	164.2	241.9	135.1	195	176.3	128.2	113	68.1	114.5	238.9	118.5	55.5	41.1	100.4	31.8	34.3
	48	602.1	811.9	498.6	756.2	752.7	951.2	410.6	758.9	819.7	855.8	184.7	56.7	220.8	271.4	217.1	280.3	169.2	288.6	228.3	200.1	125.8	119.8	182	314	173.3	84	16.5	38.5	37.7	35.2
	56	649.9	1057.6	539.3	615.8	738.9	948.7	555	788.9	883.4	753	260.8	80.7	381.1	309.2	348	238.9	251.7	394.6	348.5	281	132.5	128.8	210.6	388.4	257.1	87.1	4.2	4.2	65.5	56.7
	63	525.3	918.7	588.8	685.3	836.3	939	684.3	816.6	853.1	823.6	328.8	187.3	391.6	518.3	538.8	388.4	398.7	518	450.9	369.1	176.7	181.6	241.2	395	322.9	90.3	4.2	4.2	77.9	73.5
	70	531.8	920.7	629.5	880.7	680.9	1100.8	746.5	824	954.8	962.5	363.2	212.1	536.7	512.9	548.1	477	434.7	659.4	647.4	430.2	211.7	211.2	468.3	486.6	341.5	109.4	0	0	135.1	85.3
	77	584.2	1057.1	715.4	879.4	880.1	1107.9	726.8	901.8	1163.3	1057.9	398.9	288.2	721.6	619.6	670.7	715.9	611	734.1	760.3	606.1	298.9	306.6	641.8	688.9	446.6	132.5	0	0	150.1	90.3

## Sheet: Sup 1
1C
		Baseline	+CAR-T
	ASPC-1	0	1209
	MDA-MB-468	0	6192
	CAPAN-2	1058	3881
	T47D	0	10907.9
	L55	108	11304
	MDA-MB-231	1992	19189.6
	HCT116	0	23815
	HCC1954	4674	25783.8
	SKBR	133	35942.1
1E
	HER2 LA-28z	HER2 HA-28z
	15142	17618
	14415	16510
	16505	18739
1F
	Days after αCD3/CD28 stimulation	Control T-Cell	HER2 HA-28z Mock	HER2 HA-28z PD-1 KO	HER2 LA-28z Mock	HER2 LA-28z PD-1 KO
	0	0	0	0	0	0
	4	1.2	1.2	1.2	1.7	1.7
	6	1.9	1.6	1.4	1.4	1.5
	7	2.4	2.3	2.2	2.7	1.9
	8	3.4	3.3	3.3	3.2	2.8
	9	4.7	4.3	4.1	4	3.8
	10	5.7	5.3	5	5	4.4

## Sheet: Sup 2
2A
	PD-L1 KO		PD-L1 Low		PD-L1 High			SKOV3
	Mock CAR-T	PD-1 KO CAR-T	Mock CAR-T	PD-1 KO CAR-T	Mock CAR-T	PD-1 KO CAR-T		PD-L1 KO	PD-L1 Low	PD-L1 High
	29.456	38.8512	28.4509	50.1254	13.3095	32.5149		1.31896	1.76182	2.44299
	29.4639	33.6538	18.1624	28.8575	15.6632	29.6477		1.1422	1.58886	1.89283
	50.5837	50.8873	38.5939	47.3662	35.7406	47.2448		1.006	1.2273	1.32188
	21.9778	29.6544	15.1658	29.3265	13.3025	27.016		1.34929	1.93373	2.0309
	22.7799	15.9995	17.8907	18.9515	13.3704	16.0918		0.702353	1.0593	1.20354
2B
	PD-L1 KO		PD-L1 Low		PD-L1 High			SKOV3
	Mock CAR-T	PD-1 KO CAR-T	Mock CAR-T	PD-1 KO CAR-T	Mock CAR-T	PD-1 KO CAR-T		PD-L1 KO	PD-L1 Low	PD-L1 High
	37.9357	44.5243	29.5173	43.871	17.7317	27.521		1.06	1.15	1.5
	79.1613	60.638	67.5585	62.179	42.2398	40.5		1.17	1.49	1.55
	33.9883	36.1561	27.1156	31.2669	25.9164	40.2152		0.8	0.9	1
2C
	PD-L1 KO			PD-L1 HIGH				PD-L1 KO			PD-L1 HIGH
	Mock CAR-T	Mock CAR-T + anti PD-1	Mock CAR-T + anti PD-L1	Mock CAR-T	Mock CAR-T + anti PD-1	Mock CAR-T + anti PD-L1		Mock CAR-T	Mock CAR-T + anti PD-1	Mock CAR-T + anti PD-L1	Mock CAR-T	Mock CAR-T + anti PD-1	Mock CAR-T + anti PD-L1
	29.456	32.493		13.3095	27.621			1	1.1		1	2.08
	29.4639			15.6632				1			1
	50.5837	51.828	49.217	35.7406	44.937	54.347		1	1.02	0.97	1	1.26	1.52
	21.9778	30.876	32.0009	13.3025	28.745	28.655		1	1.4	1.46	1	2.16	2.15
	22.7799	19.827	19.966	13.3704	20.612	22.733		1	0.87	0.88	1	1.54	1.75
2D
	PD-L1 KO			PD-L1 HIGH				PD-L1 KO			PD-L1 HIGH
	Mock CAR-T	Mock CAR-T + anti PD-1	Mock CAR-T + anti PD-L1	Mock CAR-T	Mock CAR-T + anti PD-1	Mock CAR-T + anti PD-L1		Mock CAR-T	Mock CAR-T + anti PD-1	Mock CAR-T + anti PD-L1	Mock CAR-T	Mock CAR-T + anti PD-1	Mock CAR-T + anti PD-L1
	37.9357	39.95	36.618	17.7317	24.125	22.793		1	1.02	1.02	1	1.13	1.17
	79.1613	77.806	72.008	42.2398	58.357	61.353		1	0.9	0.8	1	1.3	1.4
	33.9883	34.772	34.173	25.9164	33.435	31.636		1	1	1	1	1.3	1.3

[truncated: 8 more sheets: Sup 3, Sup 4, Sup 5, Sup 6, Sup 7, Sup 8, Sup 9, Sup 10]
